# Supplementary material for: miR-124-3p downregulates EGR1 to suppress ischemia-hypoxia reperfusion injury in human iPS cell-derived cardiomyocytes
Source: Sci Rep. 2024 Jun 27;14:14811. doi: 10.1038/s41598-024-65373-x (PMC11208498; doi:10.1038/s41598-024-65373-x)
Supplement: Supplementary file 1 — Supplementary Information 1. [file 41598_2024_65373_MOESM1_ESM.zip]

Archive with 4 entries (4 files):
- Downregulated.xlsx
- FPKM.xlsx
- TPM.xlsx
- Upregulated.xlsx
