# Supplementary material for: miR-124-3p downregulates EGR1 to suppress ischemia-hypoxia reperfusion injury in human iPS cell-derived cardiomyocytes
Source: Sci Rep. 2024 Jun 27;14:14811. doi: 10.1038/s41598-024-65373-x (PMC11208498; doi:10.1038/s41598-024-65373-x)
Supplement: Supplementary file 1 — Supplementary Information 1. [file 41598_2024_65373_MOESM1_ESM.zip › Downregulated.xlsx]

## Sheet: downregulated_genes_Log2Add1
gene_id	gene_name	Rn1634_NV0182_hiPS-CM_IH-R_RNA_sample_S16_star_anno_rsem.genes.results	Rn1635_NV0182_hiPS-CM_NC_RNA_sample_S17_star_anno_rsem.genes.results	M_Log2FC
ENSG00000269981.1	ENSG00000269981	0	0.98	-0.9855
ENSG00000187608.10	ISG15	9.81	15.81	-0.636953
ENSG00000169972.12	PUSL1	5.22	8.66	-0.635109
ENSG00000242485.6	MRPL20	57.6	91.03	-0.651204
ENSG00000160072.20	ATAD3B	10.79	18.13	-0.698273
ENSG00000205090.9	TMEM240	0.76	2.08	-0.807355
ENSG00000116213.16	WRAP73	3.74	6.16	-0.595073
ENSG00000116237.16	ICMT	14.42	22.9	-0.632208
ENSG00000204859.13	ZBTB48	5.13	8.62	-0.65015
ENSG00000116288.13	PARK7	79.85	121.9	-0.604165
ENSG00000264501.2	RN7SL731P	8.97	16.08	-0.776643
ENSG00000160049.12	DFFA	11.09	28.07	-1.26572
ENSG00000116649.10	SRM	23.18	42.67	-0.852828
ENSG00000215910.8	C1orf167	0.15	0.98	-0.783867
ENSG00000116691.11	MIIP	7.72	15.21	-0.894484
ENSG00000162493.17	PDPN	5.42	9.13	-0.657989
ENSG00000132881.12	CPLANE2	2.04	4.95	-0.968818
ENSG00000233421.5	LINC01783	0.38	1.27	-0.718024
ENSG00000283773.1	ENSG00000283773	0	4.09	-2.34767
ENSG00000207513.1	RNU1-3	268.66	1358.9	-2.33429
ENSG00000236698.1	EIF1AXP1	3.89	8.06	-0.889677
ENSG00000228549.5	ENSG00000228549	0.56	1.48	-0.668794
ENSG00000159363.19	ATP13A2	8.68	14.39	-0.668914
ENSG00000053372.5	MRTO4	11.96	24.37	-0.969058
ENSG00000270136.6	MICOS10-NBL1	0.01	0.76	-0.80122
ENSG00000001460.18	STPG1	0.25	1.21	-0.822118
ENSG00000158008.10	EXTL1	1.62	3.16	-0.667017
ENSG00000158014.15	SLC30A2	1.13	2.75	-0.816037
ENSG00000142684.9	ZNF593	13.99	24.91	-0.789509
ENSG00000131914.11	LIN28A	4.1	6.92	-0.635003
ENSG00000117682.17	DHDDS	9.75	19.74	-0.948079
ENSG00000289452.1	ENSG00000289452	0	1.21	-1.14405
ENSG00000060642.12	PIGV	1.1	2.96	-0.915111
ENSG00000090273.14	NUDC	32.15	49.74	-0.614115
ENSG00000009780.16	FAM76A	1.68	4.98	-1.15791
ENSG00000252947.1	SCARNA1	0	0.98	-0.9855
ENSG00000130768.15	SMPDL3B	0.23	0.89	-0.619728
ENSG00000278274.1	SNORA61	0	11.91	-3.69042
ENSG00000270103.3	ENSG00000270103	13.23	54.77	-1.97055
ENSG00000116353.16	MECR	7.56	14.06	-0.815039
ENSG00000060656.20	PTPRU	2.77	5.13	-0.701323
ENSG00000121769.8	FABP3	226.28	356.36	-0.652907
ENSG00000084636.18	COL16A1	3.4	7.13	-0.885752
ENSG00000160055.20	TMEM234	3.69	8.42	-1.00614
ENSG00000176261.16	ZBTB8OS	20.79	31.88	-0.593544
ENSG00000162520.15	SYNC	0.07	0.89	-0.820775
ENSG00000121900.19	TMEM54	1.39	2.66	-0.614833
ENSG00000243749.1	TMEM35B	0.17	1.43	-1.05445
ENSG00000020129.16	NCDN	5.86	9.49	-0.612734
ENSG00000142686.8	C1orf216	0.68	1.65	-0.657531
ENSG00000092853.14	CLSPN	0.87	2.17	-0.761445
ENSG00000181817.6	LSM10	8.03	13.3	-0.663217
ENSG00000116898.12	MRPS15	46.15	75.76	-0.703097
ENSG00000214114.9	MYCBP	5.19	9.06	-0.700619
ENSG00000084073.10	ZMPSTE24	7.77	12.19	-0.588796
ENSG00000117016.10	RIMS3	0.57	1.69	-0.776842
ENSG00000197273.4	GUCA2A	2.95	5.24	-0.659693
ENSG00000236876.3	TMSB4XP1	0	5.62	-2.72683
ENSG00000164011.18	ZNF691	1.62	3.81	-0.87647
ENSG00000117395.13	EBNA1BP2	36.84	58.35	-0.649336
ENSG00000066322.15	ELOVL1	17.09	26.23	-0.590005
ENSG00000159214.13	CCDC24	1.36	2.75	-0.668104
ENSG00000117448.14	AKR1A1	41.66	70.82	-0.751502
ENSG00000171357.6	LURAP1	1.66	5.15	-1.20916
ENSG00000079277.22	MKNK1	3.96	7.66	-0.804027
ENSG00000085831.16	TTC39A	4.69	8.16	-0.686919
ENSG00000154222.15	CC2D1B	5.17	8.59	-0.63626
ENSG00000162377.6	COA7	2.34	6.18	-1.10414
ENSG00000121310.17	ECHDC2	4.99	8.64	-0.686477
ENSG00000157184.7	CPT2	6.06	10.05	-0.646306
ENSG00000215883.11	CYB5RL	0.42	1.8	-0.979536
ENSG00000162390.18	ACOT11	3.9	6.79	-0.668842
ENSG00000243725.7	TTC4	5.46	9.68	-0.725306
ENSG00000116133.13	DHCR24	10.51	31.52	-1.49844
ENSG00000162600.12	OMA1	2.38	4.6	-0.728404
ENSG00000162601.11	MYSM1	1.85	5.29	-1.1421
ENSG00000134716.11	CYP2J2	2.87	8.77	-1.33602
ENSG00000125703.15	ATG4C	0.84	1.98	-0.695607
ENSG00000185483.13	ROR1	9.66	19.88	-0.969914
ENSG00000285407.1	ENSG00000285407	0.55	1.36	-0.606519
ENSG00000132485.14	ZRANB2	9.28	15.16	-0.652587
ENSG00000259030.8	FPGT-TNNI3K	0.9	2.77	-0.988565
ENSG00000254685.8	FPGT	0.64	1.89	-0.817374
ENSG00000116791.14	CRYZ	16.1	27.8	-0.752072
ENSG00000162618.15	ADGRL4	0.37	1.15	-0.650161
ENSG00000171517.6	LPAR3	1.04	2.24	-0.667425
ENSG00000241975.1	ELOCP19	0.62	1.68	-0.726239
ENSG00000137970.7	RPL7P9	2.47	4.53	-0.672344
ENSG00000117600.14	PLPPR4	0.21	0.91	-0.658566
ENSG00000162692.12	VCAM1	33.86	106.8	-1.62871
ENSG00000162694.14	EXTL2	4.5	7.33	-0.598885
ENSG00000233184.8	ENSG00000233184	2.49	6.51	-1.10559
ENSG00000270066.3	ENSG00000270066	62.03	111.38	-0.834275
ENSG00000227811.3	INKA2-AS1	1.81	3.32	-0.620461
ENSG00000155363.19	MOV10	7.45	11.96	-0.617042
ENSG00000155366.17	RHOC	157.38	252.72	-0.679847
ENSG00000134198.10	TSPAN2	9.57	16.17	-0.699915
ENSG00000173218.15	VANGL1	1.04	2.57	-0.807355
ENSG00000203865.12	ATP1A1-AS1	0.51	1.33	-0.625781
ENSG00000116830.12	TTF2	3.8	8.26	-0.947978
ENSG00000065183.16	WDR3	3.67	10.57	-1.30889
ENSG00000275538.1	RNVU1-19	0.21	3.7	-1.95765
ENSG00000252826.1	RNVU1-23	0	24.69	-4.68313
ENSG00000207205.1	RNVU1-15	9.84	33.47	-1.66898
ENSG00000266338.7	NBPF15	2.76	4.68	-0.595158
ENSG00000277918.1	RNVU1-28	0	2.11	-1.63691
ENSG00000207501.1	RNVU1-14	0	12.46	-3.75061
ENSG00000270722.1	RNVU1-31	17.8	48.22	-1.38851
ENSG00000201558.1	RNVU1-6	22.52	34.97	-0.612906
ENSG00000273768.1	RNVU1-29	268.66	1358.9	-2.33429
ENSG00000287978.1	ENSG00000287978	0.39	1.15	-0.629252
ENSG00000131778.20	CHD1L	6.28	10.45	-0.653337
ENSG00000162836.12	ACP6	1.66	3.76	-0.839535
ENSG00000265107.3	GJA5	0.7	8.16	-2.42981
ENSG00000274210.1	RNVU1-27	8.61	44.63	-2.24737
ENSG00000215861.7	ENSG00000215861	17.61	29.08	-0.692727
ENSG00000206828.1	RNVU1-30	3.81	11.53	-1.38128
ENSG00000288859.1	H2AC19	0	28.86	-4.90014
ENSG00000178096.9	BOLA1	3.41	6.44	-0.754524
ENSG00000159164.10	SV2A	1.61	4.36	-1.03818
ENSG00000285184.4	ENSG00000285184	0.65	1.55	-0.628031
ENSG00000197622.13	CDC42SE1	19.98	34.41	-0.755142
ENSG00000143450.19	OAZ3	0.39	1.2	-0.662419
ENSG00000182134.17	TDRKH	1.03	2.36	-0.726982
ENSG00000159445.13	THEM4	2.35	4.48	-0.710015
ENSG00000188643.11	S100A16	7.02	11.68	-0.660881
ENSG00000143575.15	HAX1	46.75	79.03	-0.74504
ENSG00000163344.6	PMVK	4.8	8.45	-0.704261
ENSG00000160688.19	FLAD1	14.2	24.86	-0.766651
ENSG00000169231.13	THBS3	2.4	4.73	-0.753
ENSG00000177628.16	GBA	8.31	13.31	-0.620171
ENSG00000160752.15	FDPS	76.41	136.9	-0.833031
ENSG00000116584.21	ARHGEF2	10.94	17.4	-0.623903
ENSG00000163382.13	NAXE	36.83	66.83	-0.842393
ENSG00000160818.17	GPATCH4	3.99	10.42	-1.19445
ENSG00000132688.11	NES	119.45	281.52	-1.22992
ENSG00000143314.12	MRPL24	18.52	34.49	-0.86246
ENSG00000158716.9	DUSP23	6.45	10.24	-0.59333
ENSG00000143315.8	PIGM	0.5	1.35	-0.647698
ENSG00000158769.18	F11R	21.48	34.72	-0.66809
ENSG00000162755.14	KLHDC9	1.32	2.77	-0.70044
ENSG00000158793.14	NIT1	12.26	21.76	-0.77942
ENSG00000158874.11	APOA2	83.9	134.06	-0.669764
ENSG00000158882.15	TOMM40L	4.35	11.57	-1.23237
ENSG00000254706.3	ENSG00000254706	0.25	1.52	-1.0115
ENSG00000132196.16	HSD17B7	3.79	7.45	-0.818926
ENSG00000143195.13	ILDR2	2.99	5.58	-0.721699
ENSG00000198842.10	STYXL2	5.54	10.65	-0.832967
ENSG00000198771.11	RCSD1	14.88	30.33	-0.980334
ENSG00000117475.14	BLZF1	4.34	7.77	-0.715737
ENSG00000117477.13	CCDC181	0.17	0.76	-0.589067
ENSG00000171806.12	METTL18	0.92	2.31	-0.785725
ENSG00000120370.14	GORAB	5.62	10.39	-0.782865
ENSG00000180999.11	C1orf105	0.18	0.89	-0.679599
ENSG00000116161.18	CACYBP	27.78	48.69	-0.787889
ENSG00000120333.4	MRPS14	7.08	13.24	-0.817522
ENSG00000186283.14	TOR3A	2.22	5.37	-0.984233
ENSG00000057252.13	SOAT1	2.86	6.43	-0.944761
ENSG00000143324.14	XPR1	11.7	20.56	-0.763529
ENSG00000198860.14	TSEN15	10.81	23.08	-1.02783
ENSG00000116679.16	IVNS1ABP	28.79	52.91	-0.855725
ENSG00000163362.11	INAVA	1.59	3.39	-0.761269
ENSG00000159166.15	LAD1	2.74	5.48	-0.792956
ENSG00000134369.16	NAV1	14.22	27.78	-0.919098
ENSG00000198700.10	IPO9	7.75	13.64	-0.742561
ENSG00000134375.11	TIMM17A	38.38	58.98	-0.607018
ENSG00000117153.16	KLHL12	5.57	10.85	-0.850922
ENSG00000058668.15	ATP2B4	15.53	24.22	-0.609482
ENSG00000174567.8	GOLT1A	0.86	1.8	-0.590124
ENSG00000143850.16	PLEKHA6	2.64	4.99	-0.718618
ENSG00000133069.17	TMCC2	0.92	2.31	-0.785725
ENSG00000235363.1	SNRPGP10	6	13.4	-1.04064
ENSG00000158715.6	SLC45A3	0.39	1.18	-0.649243
ENSG00000263528.8	IKBKE	1.31	2.5	-0.599462
ENSG00000266094.8	RASSF5	2.08	4.64	-0.872765
ENSG00000076356.7	PLXNA2	2.95	5.55	-0.729642
ENSG00000123689.6	G0S2	1.01	4.15	-1.35738
ENSG00000143476.18	DTL	2.52	7.96	-1.34792
ENSG00000065600.13	PACC1	0.83	2.67	-1.00394
ENSG00000136643.12	RPS6KC1	3.11	6.15	-0.798805
ENSG00000067533.6	RRP15	3.74	6.13	-0.589015
ENSG00000092969.12	TGFB2	29.15	64.77	-1.12527
ENSG00000228208.7	LINC02869	0.33	1.01	-0.595769
ENSG00000162817.7	C1orf115	0.39	1.21	-0.668961
ENSG00000186205.13	MTARC1	0.72	5.29	-1.87065
ENSG00000154309.9	DISP1	1.15	3.77	-1.14965
ENSG00000272645.4	GTF2IP20	0.65	1.74	-0.73171
ENSG00000143811.20	PYCR2	10.92	21.61	-0.923577
ENSG00000081692.13	JMJD4	5.72	12.08	-0.960829
ENSG00000135763.10	URB2	1.58	3.75	-0.880556
ENSG00000143643.13	TTC13	3.28	7.29	-0.953761
ENSG00000143633.13	C1orf131	4.37	7.85	-0.720755
ENSG00000233461.6	ENSG00000233461	0.26	2.56	-1.49845
ENSG00000286071.2	ENSG00000286071	2.78	5.14	-0.699852
ENSG00000168275.16	COA6	7.4	12.43	-0.676998
ENSG00000188739.15	RBM34	17.85	29.86	-0.711174
ENSG00000119285.11	HEATR1	3.42	5.64	-0.587137
ENSG00000133019.12	CHRM3	0.13	0.77	-0.647427
ENSG00000174371.17	EXO1	1.66	3.18	-0.652077
ENSG00000203667.10	COX20	8.3	14.13	-0.702109
ENSG00000153187.20	HNRNPU	67.46	103.59	-0.611412
ENSG00000289234.1	ENSG00000289234	1.72	3.09	-0.588494
ENSG00000234171.4	RNASEH1-AS1	1.16	2.28	-0.602665
ENSG00000134330.19	IAH1	18.76	29.99	-0.64922
ENSG00000115758.13	ODC1	38.56	77.08	-0.980911
ENSG00000206633.1	SNORA80B	37.26	73.18	-0.955193
ENSG00000178295.15	GEN1	0.91	2.84	-1.00753
ENSG00000118965.16	WDR35	1.36	2.8	-0.687213
ENSG00000115884.11	SDC1	2.37	4.54	-0.717137
ENSG00000084674.15	APOB	2.18	4.65	-0.829224
ENSG00000163026.12	WDCP	1.59	4.46	-1.07595
ENSG00000115129.14	TP53I3	26.61	41.86	-0.634441
ENSG00000176732.7	PFN4	0.18	0.83	-0.633057
ENSG00000138092.11	CENPO	3.14	5.63	-0.679378
ENSG00000119772.19	DNMT3A	11.03	18.05	-0.663154
ENSG00000138018.19	SELENOI	3.86	6.77	-0.676958
ENSG00000138030.13	KHK	0.59	1.79	-0.811238
ENSG00000084774.14	CAD	6.27	12.45	-0.887579
ENSG00000013016.16	EHD3	14.65	22.95	-0.613863
ENSG00000018699.13	TTC27	3.5	5.84	-0.604071
ENSG00000119812.20	FAM98A	5.16	10.44	-0.893085
ENSG00000055332.19	EIF2AK2	1.29	3.15	-0.857764
ENSG00000115875.19	SRSF7	53.17	84.25	-0.654206
ENSG00000152147.11	GEMIN6	2.53	6.91	-1.16401
ENSG00000188010.16	MORN2	4.35	7.29	-0.631833
ENSG00000231312.8	MAP4K3-DT	0.97	2.52	-0.83738
ENSG00000138050.15	THUMPD2	1.19	3.21	-0.942889
ENSG00000143924.19	EML4	5.7	9.7	-0.675378
ENSG00000057935.14	MTA3	7.61	11.96	-0.589981
ENSG00000115970.19	THADA	2.24	4.65	-0.802257
ENSG00000151665.13	PIGF	3.81	6.28	-0.597902
ENSG00000236824.2	BCYRN1	75.85	127.16	-0.737829
ENSG00000179915.25	NRXN1	0.68	2.56	-1.08342
ENSG00000143942.5	CHAC2	0.56	2.24	-1.05445
ENSG00000212978.6	ENSG00000212978	0.43	1.73	-0.932886
ENSG00000237651.8	C2orf74	2.4	5.83	-1.00635
ENSG00000173163.11	COMMD1	38.64	71.91	-0.87916
ENSG00000143951.16	WDPCP	2.83	4.75	-0.586218
ENSG00000273763.3	ENSG00000273763	0.19	2.68	-1.62874
ENSG00000115946.8	PNO1	7.95	16.58	-0.973975
ENSG00000116096.6	SPR	1.83	4.44	-0.942805
ENSG00000163170.12	BOLA3	25.65	50.23	-0.942853
ENSG00000225439.4	BOLA3-AS1	0.37	1.19	-0.676755
ENSG00000114993.17	RTKN	9.64	17.39	-0.789423
ENSG00000272711.1	HK2-DT	0.47	3.07	-1.46921
ENSG00000115363.14	EVA1A	0.16	0.77	-0.609625
ENSG00000168906.13	MAT2A	25.89	40.16	-0.614173
ENSG00000115486.13	GGCX	8.78	14.74	-0.686529
ENSG00000118640.11	VAMP8	3.97	9.24	-1.0429
ENSG00000168899.5	VAMP5	1.24	2.9	-0.799975
ENSG00000115525.18	ST3GAL5	2.17	5.15	-0.956104
ENSG00000068654.17	POLR1A	4.07	10.55	-1.18784
ENSG00000185304.16	RGPD2	0.41	1.45	-0.797087
ENSG00000163586.10	FABP1	0.65	3.47	-1.43781
ENSG00000143429.11	LSP1P4	13.66	22.93	-0.706935
ENSG00000115042.10	FAHD2A	13.22	21.54	-0.664566
ENSG00000213337.9	ANKRD39	3.93	7.78	-0.832633
ENSG00000144218.21	AFF3	1.16	2.42	-0.662965
ENSG00000115539.14	PDCL3	12.35	21.51	-0.753726
ENSG00000163006.12	CCDC138	0.63	1.57	-0.656896
ENSG00000204588.5	LINC01123	0.04	0.6	-0.621488
ENSG00000175701.11	MTLN	32.58	62.84	-0.926858
ENSG00000175772.11	LINC01106	0.11	0.73	-0.640212
ENSG00000169629.12	RGPD8	1.07	2.56	-0.782246
ENSG00000125630.16	POLR1B	3.32	6.79	-0.850592
ENSG00000144136.11	SLC20A1	12.05	20.22	-0.701375
ENSG00000240356.6	RPL23AP7	5.6	10.97	-0.858885
ENSG00000115084.15	SLC35F5	6.57	10.88	-0.65017
ENSG00000155368.18	DBI	63.94	102.29	-0.669521
ENSG00000144120.13	TMEM177	1.98	4.96	-1
ENSG00000264229.1	RNU4ATAC	0	7.59	-3.10266
ENSG00000155438.12	NIFK	11.47	25.71	-1.09892
ENSG00000163166.15	IWS1	16.81	28.63	-0.734371
ENSG00000244563.1	RPS26P19	4.26	8.42	-0.840664
ENSG00000152128.13	TMEM163	4.5	7.48	-0.624633
ENSG00000076003.5	MCM6	5.92	9.88	-0.652835
ENSG00000150556.17	LYPD6B	1.57	4.53	-1.10551
ENSG00000187123.15	LYPD6	2.31	7.16	-1.30174
ENSG00000115271.11	GCA	4.48	9.53	-0.942258
ENSG00000277998.1	ENSG00000277998	1.07	3.09	-0.98247
ENSG00000163093.12	BBS5	0.58	1.54	-0.684904
ENSG00000213160.10	KLHL23	8.12	14.83	-0.795556
ENSG00000172878.14	METAP1D	1.04	2.35	-0.715592
ENSG00000144354.14	CDCA7	1.05	3.39	-1.0986
ENSG00000144306.15	SCRN3	3.63	7.68	-0.906683
ENSG00000128654.14	MTX2	12.48	24.6	-0.925323
ENSG00000018510.18	AGPS	8.73	17.5	-0.927014
ENSG00000223960.8	CHROMR	1	2.43	-0.778209
ENSG00000079150.19	FKBP7	1.55	2.9	-0.612977
ENSG00000163002.13	NUP35	4.66	8.27	-0.711767
ENSG00000064933.19	PMS1	3.4	5.87	-0.642807
ENSG00000138378.19	STAT4	2.52	5.69	-0.926431
ENSG00000274845.1	ENSG00000274845	0	1.01	-1.0072
ENSG00000138411.13	HECW2	0.76	1.79	-0.66469
ENSG00000144395.18	CCDC150	1.13	2.5	-0.716501
ENSG00000115541.11	HSPE1	153.65	254.53	-0.724486
ENSG00000115942.9	ORC2	2.66	4.8	-0.664209
ENSG00000115993.13	TRAK2	5.87	11.65	-0.880755
ENSG00000082146.13	STRADB	8.37	16.22	-0.877964
ENSG00000155755.20	TMEM237	8.58	13.65	-0.612803
ENSG00000144426.19	NBEAL1	2.85	5.29	-0.708202
ENSG00000183671.13	CMKLR2	0.63	2.62	-1.15112
ENSG00000118246.14	FASTKD2	7.27	12.49	-0.705931
ENSG00000138413.14	IDH1	21.67	42.21	-0.930581
ENSG00000144451.20	SPAG16	5.28	8.78	-0.63907
ENSG00000138375.13	SMARCAL1	3.8	7.8	-0.874469
ENSG00000163521.16	GLB1L	0.71	1.61	-0.610053
ENSG00000175084.13	DES	5.44	10.59	-0.847748
ENSG00000286095.3	SPEGNB	0	1.14	-1.09761
ENSG00000153820.13	SPHKAP	6.07	9.87	-0.62057
ENSG00000130147.16	SH3BP4	19.49	31.21	-0.652589
ENSG00000264676.2	RN7SL204P	0	0.59	-0.669027
ENSG00000132330.18	SCLY	2.5	7.19	-1.22651
ENSG00000168427.9	KLHL30	5.52	8.94	-0.608374
ENSG00000168393.13	DTYMK	13.4	20.95	-0.608152
ENSG00000244528.1	SEPTIN14P2	0	1.53	-1.33914
ENSG00000072756.17	TRNT1	5.62	9.09	-0.608023
ENSG00000170364.13	SETMAR	3.04	5.99	-0.790937
ENSG00000071282.12	LMCD1	10.92	16.89	-0.585769
ENSG00000134072.11	CAMK1	3.37	7.2	-0.907991
ENSG00000156990.14	RPUSD3	12.41	25.57	-0.986489
ENSG00000163702.20	IL17RC	2.15	3.74	-0.589535
ENSG00000144554.13	FANCD2	5.15	8.51	-0.628859
ENSG00000272410.5	ENSG00000272410	0.05	1.25	-1.09954
ENSG00000088726.16	TMEM40	0.47	1.23	-0.601228
ENSG00000131370.16	SH3BP5	4.74	9.53	-0.875383
ENSG00000233133.1	ENSG00000233133	0	7.42	-3.07382
ENSG00000033867.17	SLC4A7	5.38	9.25	-0.683996
ENSG00000225548.7	LINC01980	3.06	5.61	-0.703171
ENSG00000235904.3	RBMS3-AS3	0.28	1.18	-0.768184
ENSG00000153551.14	CMTM7	5.27	11.17	-0.956792
ENSG00000202363.1	SNORA62	0	5.38	-2.67356
ENSG00000234287.1	ENSG00000234287	1.64	3.31	-0.70715
ENSG00000008324.12	SS18L2	3.17	5.94	-0.734888
ENSG00000196345.13	ZKSCAN7	0.52	1.61	-0.779978
ENSG00000144792.9	ZNF660	0.31	0.99	-0.603202
ENSG00000011376.12	LARS2	9.04	15.22	-0.692015
ENSG00000178038.17	ALS2CL	0.49	2.32	-1.15587
ENSG00000160808.11	MYL3	1148.27	1869.71	-0.702868
ENSG00000232112.3	TMA7	89.72	139.91	-0.635281
ENSG00000178537.10	SLC25A20	8.9	15	-0.692571
ENSG00000145029.14	NICN1	3.9	6.49	-0.612184
ENSG00000164077.15	MON1A	1.49	2.81	-0.613645
ENSG00000004534.15	RBM6	16.23	26.01	-0.648571
ENSG00000232352.2	SEMA3B-AS1	0.82	2.89	-1.09583
ENSG00000179564.4	LSMEM2	0.74	2.07	-0.819151
ENSG00000068001.14	HYAL2	18.06	29.59	-0.682512
ENSG00000114735.10	HEMK1	4.07	6.69	-0.600998
ENSG00000114767.7	RRP9	9.29	17.02	-0.808356
ENSG00000114854.8	TNNC1	1927.51	3012.63	-0.644016
ENSG00000163684.12	RPP14	3.09	6.52	-0.878632
ENSG00000168306.13	ACOX2	1	2.29	-0.718088
ENSG00000163638.13	ADAMTS9	25.79	44.99	-0.779626
ENSG00000244026.7	FAM86DP	2.13	5.72	-1.1023
ENSG00000185008.17	ROBO2	2.77	5.02	-0.675199
ENSG00000178700.9	DHFR2	0.12	0.71	-0.610498
ENSG00000170854.18	RIOX2	1.26	5.07	-1.42537
ENSG00000242299.1	ENSG00000242299	0.58	1.42	-0.615082
ENSG00000144815.17	NXPE3	0.84	4.21	-1.50158
ENSG00000240891.8	PLCXD2	0.97	2.11	-0.658719
ENSG00000144824.21	PHLDB2	16.89	26.41	-0.615549
ENSG00000091986.16	CCDC80	16.16	28.85	-0.798681
ENSG00000151576.10	QTRT2	2.74	5.77	-0.856118
ENSG00000289134.1	ENSG00000289134	1.49	2.93	-0.658384
ENSG00000138495.7	COX17	62.41	98.7	-0.652883
ENSG00000113924.12	HGD	0.64	2.05	-0.895113
ENSG00000051341.15	POLQ	1.62	3	-0.610433
ENSG00000173226.17	IQCB1	4.13	6.86	-0.61557
ENSG00000065485.20	PDIA5	2.32	5.12	-0.882348
ENSG00000173175.15	ADCY5	11.63	17.98	-0.587625
ENSG00000160145.16	KALRN	4.82	11	-1.04394
ENSG00000207088.1	SNORA7B	50.23	89.41	-0.819493
ENSG00000271270.8	TMCC1-DT	0.14	1.09	-0.874469
ENSG00000198585.12	NUDT16	4.41	7.92	-0.721415
ENSG00000114686.9	MRPL3	25.23	41.91	-0.710096
ENSG00000158163.15	DZIP1L	4.83	7.81	-0.595646
ENSG00000175093.5	SPSB4	9.97	20.88	-0.996049
ENSG00000175054.16	ATR	1.67	3.68	-0.809669
ENSG00000120756.13	PLS1	1.5	3.34	-0.795767
ENSG00000163755.9	HPS3	1.78	3.47	-0.68519
ENSG00000047457.14	CP	0.18	0.9	-0.687213
ENSG00000169903.7	TM4SF4	5.08	10.39	-0.905625
ENSG00000114744.9	COMMD2	12.14	19.58	-0.647278
ENSG00000174928.16	C3orf33	0.28	1.09	-0.707359
ENSG00000118849.10	RARRES1	0.07	1.11	-0.979632
ENSG00000169255.15	B3GALNT1	2.33	6.49	-1.16944
ENSG00000169251.13	NMD3	10.88	17.84	-0.665264
ENSG00000196542.9	SPTSSB	0.6	1.61	-0.705978
ENSG00000241120.1	HMGN1P8	0.19	0.79	-0.588998
ENSG00000206120.11	EGFEM1P	3.01	5.46	-0.687932
ENSG00000270141.3	TERC	6.46	14.06	-1.01347
ENSG00000163584.18	RPL22L1	29.88	116.19	-1.9241
ENSG00000163577.8	EIF5A2	1.91	5.25	-1.10284
ENSG00000240497.3	ENSG00000240497	0.34	1.38	-0.828729
ENSG00000279673.1	ENSG00000279673	1.48	2.87	-0.641993
ENSG00000205981.9	DNAJC19	6.68	11.07	-0.652247
ENSG00000177383.5	MAGEF1	29.43	45.78	-0.620398
ENSG00000272970.4	ENSG00000272970	4.41	14.3	-1.49983
ENSG00000273403.1	ENSG00000273403	0.47	2.38	-1.20121
ENSG00000113838.13	TBCCD1	1.44	3.09	-0.74522
ENSG00000163918.12	RFC4	11.84	20.21	-0.724099
ENSG00000163923.10	RPL39L	7.19	19.11	-1.29598
ENSG00000228952.1	LINC02041	0	0.69	-0.757023
ENSG00000114315.4	HES1	17.81	32.11	-0.815767
ENSG00000041802.11	LSG1	8.07	12.81	-0.606539
ENSG00000061938.21	TNK2	4.73	8.27	-0.694034
ENSG00000072274.13	TFRC	31.71	48.09	-0.585697
ENSG00000213123.11	DYNLT2B	5.13	9.04	-0.7118
ENSG00000225822.4	UBXN7-AS1	0	0.64	-0.713696
ENSG00000161267.12	BDH1	3.07	5.94	-0.769907
ENSG00000133256.13	PDE6B	3.45	6.37	-0.727859
ENSG00000068078.20	FGFR3	5.28	8.58	-0.609261
ENSG00000168924.15	LETM1	9.36	15.25	-0.649416
ENSG00000125388.20	GRK4	2.41	4.34	-0.647068
ENSG00000175920.18	DOK7	1.64	3.71	-0.835189
ENSG00000251669.6	FAM86EP	0.83	2.43	-0.906365
ENSG00000196526.11	AFAP1	2.88	5.43	-0.728762
ENSG00000125089.18	SH3TC1	0.64	3.28	-1.38391
ENSG00000087008.16	ACOX3	14.43	24.1	-0.701949
ENSG00000284648.1	ENSG00000284648	0.77	1.91	-0.71727
ENSG00000151552.12	QDPR	4.89	9.24	-0.797876
ENSG00000153012.12	LGI2	7.83	14.33	-0.795872
ENSG00000168228.16	ZCCHC4	2.61	4.43	-0.588953
ENSG00000053900.11	ANAPC4	4.56	7.78	-0.659136
ENSG00000091490.11	SEL1L3	1.46	3.15	-0.754453
ENSG00000250317.9	SMIM20	7.98	13.78	-0.718859
ENSG00000109680.11	TBC1D19	1.17	2.68	-0.762011
ENSG00000197712.12	FAM114A1	8.81	17.68	-0.929169
ENSG00000075539.15	FRYL	5.39	9.67	-0.739672
ENSG00000145247.12	OCIAD2	4.09	7.7	-0.77335
ENSG00000212588.1	SNORA26	0	71.13	-6.17253
ENSG00000226887.8	ERVMER34-1	0.65	1.9	-0.813587
ENSG00000184178.17	SCFD2	3.95	8.02	-0.865699
ENSG00000128052.10	KDR	4.39	8.33	-0.791592
ENSG00000080493.18	SLC4A4	1.84	5.15	-1.1147
ENSG00000081051.8	AFP	213.58	335.63	-0.649648
ENSG00000169288.18	MRPL1	9.14	15.52	-0.704156
ENSG00000138772.13	ANXA3	82.7	142.26	-0.775336
ENSG00000163297.18	ANTXR2	20.92	33.27	-0.644698
ENSG00000109339.24	MAPK10	1.67	3.35	-0.704176
ENSG00000145332.14	KLHL8	1.34	3.06	-0.794971
ENSG00000170502.13	NUDT9	5.43	9.54	-0.712984
ENSG00000118785.15	SPP1	6.6	21.95	-1.59442
ENSG00000118762.8	PKD2	4.49	8.55	-0.798695
ENSG00000177432.8	NAP1L5	0.3	1.28	-0.810522
ENSG00000251095.8	ENSG00000251095	0.71	1.8	-0.711431
ENSG00000249055.1	TBCAP3	0	0.54	-0.62293
ENSG00000248161.5	ENSG00000248161	0.17	1.02	-0.787847
ENSG00000138780.15	GSTCD	4.37	8.88	-0.879589
ENSG00000170522.10	ELOVL6	6.45	12.93	-0.902883
ENSG00000145365.11	TIFA	0.91	3.34	-1.18412
ENSG00000172403.11	SYNPO2	1.42	3.76	-0.975955
ENSG00000138686.10	BBS7	5.33	8.94	-0.65104
ENSG00000138741.11	TRPC3	2.79	5.08	-0.681873
ENSG00000170917.14	NUDT6	3.39	6.13	-0.699681
ENSG00000164066.13	INTU	2.14	3.72	-0.588022
ENSG00000164070.12	HSPA4L	1.55	3.26	-0.740356
ENSG00000179967.11	PPP1R14BP3	2.03	6.96	-1.39345
ENSG00000164134.13	NAA15	13.59	28.35	-1.00838
ENSG00000085871.9	MGST2	24.48	41.38	-0.734018
ENSG00000196951.12	SCOC-AS1	1.36	3.24	-0.845277
ENSG00000164163.11	ABCE1	36.54	57.51	-0.640255
ENSG00000120519.16	SLC10A7	0.49	3.28	-1.5223
ENSG00000151617.17	EDNRA	11.41	18.18	-0.6281
ENSG00000109686.19	SH3D19	17.77	30.35	-0.740037
ENSG00000109654.16	TRIM2	3.6	6.88	-0.776562
ENSG00000171560.17	FGA	8.14	20.86	-1.25803
ENSG00000171557.17	FGG	4.31	11.06	-1.18345
ENSG00000164124.11	TMEM144	3.08	5.41	-0.651755
ENSG00000198498.10	TMA16	6.99	14.04	-0.912537
ENSG00000052802.13	MSMO1	8.79	39.15	-2.03602
ENSG00000181381.15	DDX60L	0.78	2.19	-0.841679
ENSG00000109576.14	AADAT	0.71	1.64	-0.626542
ENSG00000286039.2	ENSG00000286039	1.34	3.06	-0.794971
ENSG00000250131.2	AGA-DT	1.36	2.83	-0.698558
ENSG00000168538.16	TRAPPC11	5.82	11.18	-0.83667
ENSG00000164306.11	PRIMPOL	2.85	5.85	-0.831246
ENSG00000285745.1	ENSG00000285745	0	15.24	-4.02148
ENSG00000145476.16	CYP4V2	0.25	0.89	-0.596458
ENSG00000028310.18	BRD9	6.91	11.69	-0.681942
ENSG00000153395.10	LPCAT1	4.51	9.19	-0.88703
ENSG00000248126.1	ENSG00000248126	25.71	39.39	-0.596618
ENSG00000145494.12	NDUFS6	102.51	161.36	-0.649426
ENSG00000249116.2	IRX4-AS1	1.93	4.02	-0.776787
ENSG00000150756.14	ATPSCKMT	3.03	7.09	-1.00536
ENSG00000151388.11	ADAMTS12	5.4	9.89	-0.76686
ENSG00000164175.15	SLC45A2	0.29	0.97	-0.610825
ENSG00000039560.14	RAI14	15.05	31.83	-1.03244
ENSG00000113460.13	BRIX1	8.34	15.27	-0.80072
ENSG00000145604.17	SKP2	10.25	17.85	-0.74464
ENSG00000182836.10	PLCXD3	1.85	4.2	-0.86755
ENSG00000250722.6	SELENOP	5.24	10.55	-0.888275
ENSG00000112972.15	HMGCS1	16.08	44.03	-1.39858
ENSG00000070193.5	FGF10	3.4	9.26	-1.22146
ENSG00000251141.6	MRPS30-DT	0.23	0.87	-0.60438
ENSG00000164171.11	ITGA2	0.87	1.83	-0.597764
ENSG00000164283.13	ESM1	0.41	1.52	-0.837729
ENSG00000049167.16	ERCC8	4.61	7.77	-0.644576
ENSG00000164182.12	NDUFAF2	10.75	23.93	-1.08522
ENSG00000123219.13	CENPK	2.79	5.92	-0.868574
ENSG00000280187.1	ENSG00000280187	0.2	0.95	-0.70044
ENSG00000183323.13	CCDC125	0.66	1.56	-0.624961
ENSG00000183474.16	GTF2H2C	3.03	8.93	-1.30101
ENSG00000205572.10	SERF1B	7.34	12.5	-0.69484
ENSG00000226259.10	GTF2H2B	0.34	1.33	-0.798097
ENSG00000196302.5	GUSBP15	0	1.13	-1.09085
ENSG00000172058.16	SERF1A	10.65	18.75	-0.761523
ENSG00000145736.14	GTF2H2	1.85	8.47	-1.7324
ENSG00000113048.17	MRPS27	14.28	22.54	-0.62347
ENSG00000049883.15	PTCD2	1.35	2.91	-0.734508
ENSG00000113161.17	HMGCR	12.58	21.77	-0.745651
ENSG00000254893.6	RAP1BL	0.22	1.46	-1.01178
ENSG00000238961.1	SNORA47	94.41	196.8	-1.05183
ENSG00000039319.17	ZFYVE16	7.66	12.6	-0.651168
ENSG00000228716.7	DHFR	6.5	10.47	-0.612903
ENSG00000152348.16	ATG10	2.26	5.05	-0.892063
ENSG00000145681.11	HAPLN1	2.28	5.45	-0.975603
ENSG00000081189.16	MEF2C	18.49	32.3	-0.772788
ENSG00000133302.13	SLF1	0.95	1.95	-0.597241
ENSG00000173221.14	GLRX	6.84	11.43	-0.664901
ENSG00000145721.12	LIX1	2.48	6.1	-1.02873
ENSG00000058729.11	RIOK2	6.74	13.46	-0.901662
ENSG00000250682.6	LINC00491	4.35	8.74	-0.864383
ENSG00000112874.10	NUDT12	1.87	3.7	-0.71161
ENSG00000134982.17	APC	4.73	9.25	-0.839017
ENSG00000047188.16	YTHDC2	1.58	3.06	-0.654109
ENSG00000133835.18	HSD17B4	24.44	37.35	-0.592128
ENSG00000064692.20	SNCAIP	1.83	4.97	-1.07693
ENSG00000064652.11	SNX24	6.63	10.56	-0.599386
ENSG00000155324.10	GRAMD2B	0.63	2	-0.880091
ENSG00000164241.14	C5orf63	0.44	1.58	-0.841302
ENSG00000113396.13	SLC27A6	2.95	7.55	-1.11407
ENSG00000066583.12	ISOC1	19.32	34.41	-0.801256
ENSG00000198108.4	CHSY3	0.81	2.21	-0.826584
ENSG00000186687.16	LYRM7	1.07	2.14	-0.601134
ENSG00000164405.11	UQCRQ	210.7	321.49	-0.607233
ENSG00000237190.4	CDKN2AIPNL	8.65	13.8	-0.616996
ENSG00000113621.15	TXNDC15	12.57	19.77	-0.61408
ENSG00000270123.4	VTRNA2-1	16.8	27.85	-0.696694
ENSG00000132563.17	REEP2	5.03	11.2	-1.01665
ENSG00000120725.13	SIL1	4.57	7.37	-0.58755
ENSG00000252213.1	SNORA74D	3.44	5.68	-0.589288
ENSG00000184584.13	STING1	12.87	20.09	-0.604591
ENSG00000213523.12	SRA1	16.51	28.08	-0.731848
ENSG00000113119.13	TMCO6	0.89	1.95	-0.642329
ENSG00000278915.1	ENSG00000278915	0.24	1.25	-0.859585
ENSG00000169247.14	SH3TC2	0.19	1.27	-0.931731
ENSG00000145882.11	PCYOX1L	1.19	2.77	-0.783634
ENSG00000155850.9	SLC26A2	1.72	5.03	-1.14855
ENSG00000113721.14	PDGFRB	1.13	2.64	-0.773085
ENSG00000171992.13	SYNPO	0.87	2.07	-0.7152
ENSG00000164591.14	MYOZ3	0.9	2.18	-0.743027
ENSG00000198624.13	CCDC69	12.47	21.79	-0.758651
ENSG00000196743.9	GM2A	10.92	17.85	-0.66118
ENSG00000055147.19	FAM114A2	4.97	8.91	-0.731154
ENSG00000164574.16	GALNT10	2.81	6.93	-1.05753
ENSG00000082516.9	GEMIN5	4.16	9.51	-1.02632
ENSG00000135074.16	ADAM19	15.5	41.08	-1.35067
ENSG00000172548.15	NIPAL4	2.99	7.34	-1.06366
ENSG00000145860.12	RNF145	10.92	19.48	-0.780831
ENSG00000145864.14	GABRB2	0.41	1.6	-0.882816
ENSG00000113643.9	RARS1	26.38	42.66	-0.67319
ENSG00000037241.7	RPL26L1	25.95	41.98	-0.67338
ENSG00000048162.22	NOP16	11.29	29.2	-1.29706
ENSG00000048140.18	TSPAN17	7.03	12.6	-0.760135
ENSG00000169230.10	PRELID1	49.73	80.52	-0.684315
ENSG00000027847.14	B4GALT7	7.47	14.38	-0.860622
ENSG00000145916.19	RMND5B	8.15	15.4	-0.841852
ENSG00000145912.9	NHP2	40.37	62.91	-0.627457
ENSG00000124588.22	NQO2	17.91	33.56	-0.869954
ENSG00000271361.1	HTATSF1P2	0.05	0.8	-0.777608
ENSG00000137267.7	TUBB2A	43.78	92.4	-1.06057
ENSG00000145945.7	FAM50B	0.12	0.75	-0.643856
ENSG00000231811.3	ENSG00000231811	0.68	2.82	-1.18511
ENSG00000124784.9	RIOK1	3.36	5.73	-0.626278
ENSG00000239264.9	TXNDC5	31.58	48.82	-0.612738
ENSG00000124802.12	EEF1E1	15.43	28.93	-0.86526
ENSG00000111845.5	PAK1IP1	3.76	9.79	-1.18066
ENSG00000145990.11	GFOD1	3.07	6.11	-0.804821
ENSG00000225921.7	NOL7	19.63	34.5	-0.783075
ENSG00000137198.10	GMPR	7.8	18.55	-1.15159
ENSG00000137364.5	TPMT	2.42	5.09	-0.832446
ENSG00000124610.5	H1-1	12.57	27.6	-1.07559
ENSG00000278588.2	H2BC10	48.93	80.3	-0.703348
ENSG00000124508.17	BTN2A2	1.02	2.74	-0.888683
ENSG00000276180.2	H4C9	56.09	92.81	-0.716504
ENSG00000274997.2	H2AC12	63.8	103.86	-0.694399
ENSG00000204789.5	ZNF204P	0.83	2.1	-0.760425
ENSG00000273703.2	H2BC14	24.08	46.51	-0.921694
ENSG00000197238.5	H4C11	111.16	207.1	-0.891719
ENSG00000276903.2	H2AC16	10.83	22.26	-0.975401
ENSG00000275126.2	H4C13	44.54	80.67	-0.842672
ENSG00000213886.4	UBD	10.35	18.09	-0.750125
ENSG00000204655.12	MOG	0.52	2.02	-0.990477
ENSG00000231074.10	HCG18	3.67	6.6	-0.702577
ENSG00000137404.15	NRM	3.36	5.67	-0.613359
ENSG00000196230.14	TUBB	311.74	470.67	-0.592814
ENSG00000272273.2	IER3-AS1	0.81	1.93	-0.694911
ENSG00000204520.14	MICA	2.32	7.38	-1.33577
ENSG00000227507.3	LTB	1.39	3.81	-1.00903
ENSG00000200816.1	SNORA38	12.28	20.33	-0.683629
ENSG00000204389.10	HSPA1A	26.26	49.19	-0.880614
ENSG00000285565.1	ENSG00000285565	10.6	22.99	-1.04831
ENSG00000243649.9	CFB	0.41	1.15	-0.608641
ENSG00000284829.1	ENSG00000284829	0	1.03	-1.02148
ENSG00000289047.1	ENSG00000289047	2.79	5.82	-0.847574
ENSG00000137288.10	UQCC2	41.65	78.92	-0.906011
ENSG00000186577.14	SMIM29	1.09	3.24	-1.02056
ENSG00000220583.1	RPL35P2	0.12	0.91	-0.770074
ENSG00000272288.7	ILRUN-AS1	1.03	2.83	-0.915865
ENSG00000096063.16	SRPK1	7.24	13.04	-0.768827
ENSG00000198663.17	C6orf89	6.14	9.74	-0.588998
ENSG00000198937.9	CCDC167	14.75	31.19	-1.03126
ENSG00000124701.6	APOBEC2	9.67	31.06	-1.58721
ENSG00000112578.10	BYSL	5.85	13.13	-1.04459
ENSG00000112576.13	CCND3	5.82	11.69	-0.895848
ENSG00000048544.6	MRPS10	8.69	14.56	-0.683273
ENSG00000124541.7	RRP36	24.06	43.78	-0.837468
ENSG00000112667.13	DNPH1	7.2	14.79	-0.945315
ENSG00000124574.15	ABCC10	3.09	5.84	-0.741895
ENSG00000124608.5	AARS2	3.19	5.82	-0.702821
ENSG00000170915.9	PAQR8	2.4	4.34	-0.651305
ENSG00000065308.5	TRAM2	1.15	2.48	-0.694751
ENSG00000170899.11	GSTA4	6.92	11.27	-0.631563
ENSG00000012660.14	ELOVL5	14.81	23.2	-0.61417
ENSG00000124749.17	COL21A1	0.58	3.31	-1.44776
ENSG00000112208.11	BAG2	0.86	2.59	-0.948681
ENSG00000287811.2	ENSG00000287811	0.04	0.93	-0.892017
ENSG00000005700.15	IBTK	6.91	12.5	-0.77121
ENSG00000146250.7	PRSS35	30.9	62.97	-1.00384
ENSG00000065609.15	SNAP91	0.42	1.32	-0.708234
ENSG00000111850.11	SMIM8	0.7	2.02	-0.829014
ENSG00000111880.16	RNGTT	4.28	6.95	-0.590417
ENSG00000083099.11	LYRM2	4.77	8.51	-0.720874
ENSG00000135333.15	EPHA7	4.84	8.64	-0.723065
ENSG00000172469.17	MANEA	0.67	1.73	-0.709053
ENSG00000132423.12	COQ3	2.37	4.83	-0.790747
ENSG00000123552.18	USP45	1.72	3.57	-0.748588
ENSG00000132429.10	POPDC3	15.31	25.76	-0.714321
ENSG00000130347.13	RTN4IP1	1.5	3.24	-0.762136
ENSG00000155115.7	GTF3C6	25.21	44.16	-0.784928
ENSG00000056972.20	TRAF3IP2	3.57	6.03	-0.621331
ENSG00000203778.8	FAM229B	4.2	6.93	-0.608809
ENSG00000135549.15	PKIB	7.04	12.64	-0.762576
ENSG00000186439.14	TRDN	19.63	34.89	-0.798838
ENSG00000111906.18	HDDC2	16.62	31.85	-0.898679
ENSG00000237742.8	ENSG00000237742	0.27	1.37	-0.900059
ENSG00000203760.9	CENPW	6.38	11.38	-0.746319
ENSG00000146409.12	SLC18B1	1.73	3.84	-0.826106
ENSG00000288529.1	ENSG00000288529	0	55.88	-5.82985
ENSG00000051620.11	HEBP2	5.34	11.48	-0.977063
ENSG00000135540.12	NHSL1	3.18	5.61	-0.661147
ENSG00000189007.16	ADAT2	0.26	0.9	-0.592576
ENSG00000135521.9	LTV1	4.97	9.74	-0.847191
ENSG00000120437.9	ACAT2	14.97	38.4	-1.30283
ENSG00000227704.2	ENSG00000227704	0.37	1.13	-0.636678
ENSG00000288829.1	ENSG00000288829	0.87	1.98	-0.672274
ENSG00000105963.15	ADAP1	5.54	9.46	-0.67752
ENSG00000146540.15	C7orf50	39.12	71.66	-0.85684
ENSG00000230487.9	PSMG3-AS1	0.56	1.73	-0.807355
ENSG00000106268.16	NUDT1	8.84	17.23	-0.889584
ENSG00000207217.1	SNORA80D	14.92	24.69	-0.690367
ENSG00000136247.15	ZDHHC4	24.52	41.9	-0.749349
ENSG00000164654.16	MIOS	5.13	12.77	-1.16757
ENSG00000006468.14	ETV1	30.82	50.61	-0.697717
ENSG00000048052.24	HDAC9	7.33	11.75	-0.614109
ENSG00000105849.6	POLR1F	3.41	6.96	-0.85199
ENSG00000196683.12	TOMM7	122.46	187.62	-0.611439
ENSG00000122591.13	FAM126A	10.95	18.28	-0.690094
ENSG00000070882.13	OSBPL3	4.97	10.53	-0.94959
ENSG00000106125.14	MINDY4	0.89	1.9	-0.617667
ENSG00000205763.14	RP9P	4.98	10.12	-0.894939
ENSG00000086289.12	EPDR1	0.48	1.9	-0.970456
ENSG00000010270.14	STARD3NL	31.81	48.56	-0.595041
ENSG00000175600.16	SUGCT	5.38	9.2	-0.676941
ENSG00000256646.8	ENSG00000256646	2.37	5.61	-0.971902
ENSG00000106605.11	BLVRA	11.12	21.82	-0.912909
ENSG00000078967.13	UBE2D4	2.36	4.79	-0.785102
ENSG00000136279.21	DBNL	26.01	47.31	-0.838828
ENSG00000164708.6	PGAM2	9.6	26.7	-1.38582
ENSG00000239775.1	ENSG00000239775	0	0.54	-0.62293
ENSG00000106631.8	MYL7	9461	14461.8	-0.612133
ENSG00000232956.10	SNHG15	6.89	20.67	-1.4576
ENSG00000206838.1	SNORA5A	10.65	17.62	-0.676523
ENSG00000154978.13	VOPP1	5.23	8.49	-0.607176
ENSG00000239789.6	MRPS17	5.51	11.72	-0.966369
ENSG00000237310.3	GS1-124K5.4	0.77	1.77	-0.646137
ENSG00000272831.1	ENSG00000272831	3.37	6.23	-0.726362
ENSG00000067601.9	PMS2P4	1.01	2.19	-0.666361
ENSG00000176410.8	DNAJC30	1.22	2.41	-0.619212
ENSG00000106683.15	LIMK1	7.59	14.34	-0.836568
ENSG00000123965.13	PMS2P5	0.8	2.46	-0.942775
ENSG00000186088.16	GSAP	0.18	0.9	-0.687213
ENSG00000214293.10	APTR	3.91	7.48	-0.788341
ENSG00000075213.11	SEMA3A	4.09	8.55	-0.907835
ENSG00000135164.19	DMTF1	8.01	13.03	-0.638916
ENSG00000075142.14	SRI	29.69	52.02	-0.788768
ENSG00000001630.18	CYP51A1	16.32	30.34	-0.855566
ENSG00000232032.1	ENSG00000232032	0	0.89	-0.918386
ENSG00000183444.10	OR7E38P	4.1	7.98	-0.816218
ENSG00000241685.10	ARPC1A	55.36	85.96	-0.62568
ENSG00000221838.10	AP4M1	4.75	8.03	-0.651164
ENSG00000235333.3	PVRIG2P	0	0.52	-0.604071
ENSG00000172336.5	POP7	13.39	26.35	-0.926474
ENSG00000106367.15	AP1S1	8.45	14.05	-0.671377
ENSG00000232445.2	EMSLR	0.34	1.28	-0.766801
ENSG00000160991.17	ORAI2	1.71	4.19	-0.937442
ENSG00000161036.13	LRWD1	11.33	18.53	-0.663519
ENSG00000222386.1	RN7SKP86	0	0.71	-0.773996
ENSG00000005249.13	PRKAR2B	2.61	4.49	-0.604807
ENSG00000105865.11	DUS4L	1.24	3.07	-0.86153
ENSG00000288634.1	ENSG00000288634	10.49	25.4	-1.20016
ENSG00000146802.13	TMEM168	3.17	7.11	-0.959655
ENSG00000135272.13	MDFIC	1.65	3.78	-0.851018
ENSG00000105989.10	WNT2	1.34	3.06	-0.794971
ENSG00000196937.11	FAM3C	7.83	12.66	-0.629472
ENSG00000106348.18	IMPDH1	5.01	8.33	-0.634512
ENSG00000165055.16	METTL2B	7.35	13.09	-0.754824
ENSG00000091732.17	ZC3HC1	8.53	13.32	-0.587483
ENSG00000106477.20	CEP41	2.48	5	-0.785875
ENSG00000106484.16	MEST	39.88	69.18	-0.779665
ENSG00000205060.11	SLC35B4	1.49	5.22	-1.32077
ENSG00000172331.12	BPGM	3.36	6.84	-0.846526
ENSG00000122783.17	CYREN	6.81	16.41	-1.15652
ENSG00000157680.16	DGKI	15.08	42.42	-1.43309
ENSG00000122787.15	AKR1D1	0.61	1.98	-0.888252
ENSG00000105939.14	ZC3HAV1	3.06	5.91	-0.767206
ENSG00000090263.16	MRPS33	19.89	35.84	-0.818461
ENSG00000006530.18	AGK	7.65	13.33	-0.728267
ENSG00000211772.11	TRBC2	2.45	4.54	-0.68329
ENSG00000204934.10	ATP6V0E2-AS1	0.56	1.9	-0.894507
ENSG00000171130.19	ATP6V0E2	10.32	16.45	-0.624353
ENSG00000127399.15	LRRC61	4.73	8.55	-0.736966
ENSG00000164867.11	NOS3	0.81	1.77	-0.613896
ENSG00000164885.13	CDK5	9.41	16.04	-0.710955
ENSG00000284191.1	MIR671	19.79	113.02	-2.45533
ENSG00000187260.16	WDR86	5.67	9.08	-0.595737
ENSG00000106617.15	PRKAG2	27.35	44.78	-0.691369
ENSG00000178234.13	GALNT11	3.14	6.18	-0.794353
ENSG00000253982.3	CLN8-AS1	3.2	7.52	-1.02046
ENSG00000254683.1	SNRPCP6	0	0.73	-0.790772
ENSG00000284614.1	ENSG00000284614	1.15	2.56	-0.727541
ENSG00000284655.1	ENSG00000284655	1.19	4.28	-1.26961
ENSG00000254093.9	PINX1	3.66	6.71	-0.726401
ENSG00000171044.11	XKR6	0.17	1.14	-0.871102
ENSG00000175445.17	LPL	0.76	1.82	-0.68012
ENSG00000061337.15	LZTS1	0.29	1.28	-0.821663
ENSG00000120899.18	PTK2B	0.81	1.83	-0.644812
ENSG00000147419.19	CCDC25	3.13	5.36	-0.622885
ENSG00000171320.15	ESCO2	0.75	2.43	-0.970854
ENSG00000172728.16	FUT10	1.45	3.08	-0.735787
ENSG00000198042.11	MAK16	5.06	10.82	-0.96384
ENSG00000147475.17	ERLIN2	6.23	12.46	-0.896611
ENSG00000147536.12	GINS4	2.89	7.95	-1.20212
ENSG00000168575.10	SLC20A2	25.05	43.54	-0.773818
ENSG00000164808.17	SPIDR	3.79	8.61	-1.00451
ENSG00000104738.18	MCM4	17.82	32.84	-0.846463
ENSG00000167904.16	TMEM68	2.72	4.82	-0.645717
ENSG00000167912.7	ENSG00000167912	0.9	1.97	-0.644464
ENSG00000147573.17	TRIM55	56.67	101.89	-0.83521
ENSG00000179041.4	RRS1	3.24	9.35	-1.28749
ENSG00000137573.14	SULF1	1.87	3.66	-0.699279
ENSG00000104369.5	JPH1	5.46	8.88	-0.612977
ENSG00000121005.9	CRISPLD1	2.64	8.07	-1.31716
ENSG00000164687.11	FABP5	9.39	18.16	-0.882902
ENSG00000180694.14	TMEM64	6.4	10.32	-0.613277
ENSG00000289502.1	ENSG00000289502	0.19	1.17	-0.866733
ENSG00000253250.3	C8orf88	2.38	6.94	-1.23212
ENSG00000183808.12	RBM12B	1.47	2.91	-0.662658
ENSG00000175305.18	CCNE2	0.71	1.6	-0.604515
ENSG00000207067.1	SNORA72	0	5.08	-2.60407
ENSG00000132541.11	RIDA	5.66	9.7	-0.684017
ENSG00000104356.11	POP1	0.88	3.67	-1.31269
ENSG00000186106.11	ANKRD46	8.37	14.02	-0.680764
ENSG00000083307.12	GRHL2	0.29	1.05	-0.668253
ENSG00000104490.18	NCALD	3.11	6.66	-0.898206
ENSG00000164932.13	CTHRC1	0.72	1.86	-0.733607
ENSG00000164934.14	DCAF13	16.45	28.64	-0.764318
ENSG00000174429.4	ABRA	3.02	7.2	-1.02843
ENSG00000154188.10	ANGPT1	1.21	3.51	-1.02908
ENSG00000147655.12	RSPO2	0.36	1.13	-0.647247
ENSG00000205002.4	AARD	1.04	3.49	-1.13815
ENSG00000164756.13	SLC30A8	0.94	2.32	-0.775127
ENSG00000136982.6	DSCC1	0.74	2.1	-0.833181
ENSG00000156795.8	NTAQ1	4.86	9.21	-0.80101
ENSG00000104549.12	SQLE	9.85	28.79	-1.45713
ENSG00000132294.15	EFR3A	9.52	18.92	-0.921083
ENSG00000131773.14	KHDRBS3	9.63	15.6	-0.643042
ENSG00000160932.11	LY6E	23.88	38.85	-0.679593
ENSG00000104524.14	PYCR3	0.6	2.76	-1.23266
ENSG00000178896.9	EXOSC4	14.98	24.47	-0.672532
ENSG00000160949.18	TONSL	2.36	4.1	-0.602036
ENSG00000167700.9	MFSD3	7.06	11.99	-0.68855
ENSG00000196922.11	ZNF252P	5.66	9.1	-0.600761
ENSG00000107104.21	KANK1	13.95	22.63	-0.660474
ENSG00000080608.10	PUM3	11.22	28.16	-1.25475
ENSG00000107020.10	PLGRKT	2.53	6.73	-1.1308
ENSG00000164946.20	FREM1	2.49	5.78	-0.958058
ENSG00000099810.21	MTAP	4.65	12.52	-1.25877
ENSG00000086061.16	DNAJA1	56.59	102.09	-0.840014
ENSG00000165271.17	NOL6	9.54	15.96	-0.686261
ENSG00000164978.18	NUDT2	6.47	11.22	-0.710064
ENSG00000164967.10	RPP25L	9.4	17.1	-0.799406
ENSG00000147955.18	SIGMAR1	12.88	23.62	-0.826823
ENSG00000213930.12	GALT	9.62	17.77	-0.821645
ENSG00000137094.16	DNAJB5	9.66	17.43	-0.789849
ENSG00000122694.16	GLIPR2	1.5	3.64	-0.892197
ENSG00000175768.13	TOMM5	35.87	62.69	-0.788619
ENSG00000215126.11	CBWD6	2.03	4.89	-0.95895
ENSG00000227449.8	FGF7P6	0.38	1.63	-0.930395
ENSG00000278763.1	FAM27B	0	0.58	-0.659925
ENSG00000165060.15	FXN	1.81	4.9	-1.07014
ENSG00000278910.5	BANCR	9.4	18.65	-0.917946
ENSG00000165072.10	MAMDC2	0.48	1.24	-0.597902
ENSG00000148019.14	CEP78	3	5.76	-0.757023
ENSG00000165118.15	C9orf64	2.26	4.17	-0.665292
ENSG00000187764.12	SEMA4D	1.11	2.28	-0.636453
ENSG00000239183.1	SNORA84	34.26	103.98	-1.57401
ENSG00000148120.18	AOPEP	24.22	39.73	-0.691524
ENSG00000197816.16	CCDC180	0.3	0.96	-0.592342
ENSG00000165138.18	ANKS6	2.22	4.07	-0.654925
ENSG00000165152.9	PGAP4	0.75	2.59	-1.03663
ENSG00000106692.15	FKTN	1.01	2.11	-0.629719
ENSG00000148143.13	ZNF462	2.76	6.82	-1.05644
ENSG00000232939.2	ENSG00000232939	1.31	2.49	-0.595334
ENSG00000136810.13	TXN	34.92	57.3	-0.698709
ENSG00000106868.17	SUSD1	8.23	13.26	-0.627571
ENSG00000136867.11	SLC31A2	1.59	3.12	-0.669692
ENSG00000136883.16	KIF12	0.99	2.53	-0.8269
ENSG00000229314.6	ORM1	10.21	17.19	-0.698359
ENSG00000228278.5	ORM2	0.42	1.25	-0.664034
ENSG00000175764.17	TTLL11	0.48	1.84	-0.940294
ENSG00000119446.14	RBM18	6.06	10.41	-0.692559
ENSG00000165209.19	STRBP	5	8.43	-0.652295
ENSG00000136933.17	RABEPK	6.24	12.21	-0.867569
ENSG00000119487.17	MAPKAP1	22.65	35.44	-0.623683
ENSG00000187024.15	PTRH1	1.02	3.27	-1.07988
ENSG00000106992.19	AK1	26.6	41.34	-0.617353
ENSG00000136840.19	ST6GALNAC4	11.55	18	-0.598312
ENSG00000148334.16	PTGES2	26.09	39.99	-0.597512
ENSG00000167114.13	SLC27A4	4.49	13.19	-1.37
ENSG00000228395.2	ENSG00000228395	0.33	1.22	-0.739133
ENSG00000119333.12	DYNC2I2	16.69	30.4	-0.827831
ENSG00000160446.19	ZDHHC12	6.81	14.42	-0.981408
ENSG00000223478.2	ENSG00000223478	0.06	1.25	-1.08586
ENSG00000175283.8	DOLK	4.98	9.94	-0.871395
ENSG00000287234.1	ENSG00000287234	0.1	0.74	-0.661584
ENSG00000148335.15	NTMT1	19.51	31.34	-0.656992
ENSG00000107130.10	NCS1	17.24	27.94	-0.665959
ENSG00000130713.17	EXOSC2	9.17	17.16	-0.836445
ENSG00000126878.13	AIF1L	5.89	9.7	-0.635035
ENSG00000160539.6	PLPP7	1.98	3.56	-0.613721
ENSG00000125485.18	DDX31	2.22	4.02	-0.640627
ENSG00000148290.10	SURF1	11.04	18.31	-0.681513
ENSG00000160326.14	SLC2A6	0.77	3.58	-1.3716
ENSG00000221676.1	RNU6ATAC	29.98	74.6	-1.28705
ENSG00000276161.1	SNORA17B	156.86	334.14	-1.08612
ENSG00000244187.8	TMEM141	66.1	139.38	-1.06495
ENSG00000188229.6	TUBB4B	140.37	230.29	-0.710227
ENSG00000188747.9	NOXA1	0.79	1.72	-0.603647
ENSG00000182154.8	MRPL41	59.37	99.95	-0.741737
ENSG00000067064.12	IDI1	7.02	12.27	-0.726494
ENSG00000187134.14	AKR1C1	13.01	25.15	-0.900354
ENSG00000201581.1	RN7SKP78	0	0.52	-0.604071
ENSG00000225383.8	SFTA1P	1.64	3.6	-0.801096
ENSG00000065328.17	MCM10	1.43	4.09	-1.06671
ENSG00000152455.16	SUV39H2	2.21	5.18	-0.945034
ENSG00000148481.14	MINDY3	4.48	9.35	-0.917383
ENSG00000107614.22	TRDMT1	0.57	1.71	-0.787528
ENSG00000204682.8	MIR1915HG	6.25	13.66	-1.01583
ENSG00000150867.14	PIP4K2A	4.77	8.54	-0.725418
ENSG00000148450.13	MSRB2	9.76	16.91	-0.735087
ENSG00000148459.16	PDSS1	2.71	6.2	-0.956578
ENSG00000107890.17	ANKRD26	2.11	3.72	-0.601872
ENSG00000229605.5	RPL21P93	0	0.6	-0.678072
ENSG00000224597.11	SVIL-AS1	1.24	2.47	-0.631437
ENSG00000237036.6	ZEB1-AS1	0.36	1.08	-0.612977
ENSG00000095794.20	CREM	37.93	62.97	-0.716513
ENSG00000269952.1	ENSG00000269952	0	0.58	-0.659925
ENSG00000198915.12	RASGEF1A	0.71	1.78	-0.701089
ENSG00000196793.14	ZNF239	0.26	1.67	-1.08342
ENSG00000107551.21	RASSF4	12.36	20.94	-0.715644
ENSG00000263761.3	GDF2	0.27	1.29	-0.850519
ENSG00000226964.1	RHEBP2	0	1.18	-1.12433
ENSG00000276850.5	ENSG00000276850	0.53	1.58	-0.753839
ENSG00000128805.15	ARHGAP22	0.54	1.39	-0.63408
ENSG00000204147.11	ASAH2B	1.06	2.35	-0.701517
ENSG00000177613.9	CSTF2T	4.21	7.49	-0.704481
ENSG00000072422.17	RHOBTB1	1.66	3.79	-0.848599
ENSG00000165476.14	REEP3	11.24	17.55	-0.599816
ENSG00000228065.12	LINC01515	1.29	2.52	-0.620228
ENSG00000165732.14	DDX21	16.47	26.28	-0.642964
ENSG00000171224.9	FAM241B	3.93	6.57	-0.618706
ENSG00000079332.15	SAR1A	27.18	45.29	-0.716029
ENSG00000156574.10	NODAL	0.07	0.69	-0.659412
ENSG00000138286.15	FAM149B1	3.81	7.22	-0.773101
ENSG00000182180.14	MRPS16	25.8	44.72	-0.770592
ENSG00000166317.12	SYNPO2L	22.95	47.74	-1.02508
ENSG00000122378.14	PRXL2A	17.05	27.72	-0.670057
ENSG00000122376.12	SHLD2	3.27	5.57	-0.621657
ENSG00000152779.14	SLC16A12	1.43	3.4	-0.856547
ENSG00000173145.11	NOC3L	2.35	4.58	-0.736104
ENSG00000119969.15	HELLS	2.04	6.03	-1.20945
ENSG00000119977.22	TCTN3	7.46	13.43	-0.770342
ENSG00000171307.19	ZDHHC16	11.84	25.04	-1.02008
ENSG00000155254.13	MARVELD1	9.12	14.66	-0.629875
ENSG00000148840.11	PPRC1	3.89	9.64	-1.12159
ENSG00000166197.17	NOLC1	14.55	23.22	-0.639284
ENSG00000156398.13	SFXN2	1.71	5.69	-1.30371
ENSG00000214435.9	AS3MT	1.5	4.69	-1.1865
ENSG00000283867.1	MIR1307	0.66	1.85	-0.779779
ENSG00000148843.15	PDCD11	7.84	15.46	-0.896846
ENSG00000119927.14	GPAM	1.31	3.17	-0.852155
ENSG00000165806.21	CASP7	1.35	3.06	-0.788819
ENSG00000169129.15	AFAP1L2	2.02	4.72	-0.921467
ENSG00000107560.12	RAB11FIP2	3.94	6.43	-0.588851
ENSG00000222588.1	ENSG00000222588	0	6.41	-2.88947
ENSG00000183605.17	SFXN4	16.38	27.07	-0.691601
ENSG00000188690.15	UROS	16.4	33.63	-0.992935
ENSG00000230306.1	BANF1P2	0.23	0.96	-0.672195
ENSG00000226699.1	ENSG00000226699	0	0.6	-0.678072
ENSG00000148803.12	FUOM	8.84	15.3	-0.728142
ENSG00000185101.13	ANO9	0.51	1.43	-0.686408
ENSG00000214026.11	MRPL23	34.07	59.95	-0.797389
ENSG00000167333.13	TRIM68	0.81	2.06	-0.757542
ENSG00000284931.1	ENSG00000284931	0.19	1.88	-1.27511
ENSG00000196565.15	HBG2	0.78	3.57	-1.36032
ENSG00000213931.7	HBE1	0.58	2.52	-1.15565
ENSG00000166337.11	TAF10	33.81	58.38	-0.770475
ENSG00000183801.8	OLFML1	0.22	0.86	-0.608421
ENSG00000166387.14	PPFIBP2	1.7	3.66	-0.787371
ENSG00000166402.9	TUB	1.9	3.63	-0.674959
ENSG00000166471.11	TMEM41B	9.65	15.29	-0.613133
ENSG00000110315.7	RNF141	2.81	6.51	-0.979022
ENSG00000072952.20	IRAG1	1.12	2.66	-0.787779
ENSG00000197601.13	FAR1	7.34	12.11	-0.652548
ENSG00000166689.16	PLEKHA7	8.04	22.17	-1.35786
ENSG00000187486.7	KCNJ11	0.12	0.88	-0.747234
ENSG00000110756.18	HPS5	4.77	8.5	-0.719356
ENSG00000109854.14	HTATIP2	6.35	13.76	-1.00588
ENSG00000185238.13	PRMT3	2.31	4	-0.595097
ENSG00000183161.6	FANCF	2.19	4.18	-0.699396
ENSG00000148950.11	IMMP1L	19.6	44.07	-1.12952
ENSG00000109911.19	ELP4	2.26	4.65	-0.793379
ENSG00000135363.12	LMO2	2.12	3.7	-0.591115
ENSG00000166016.6	ABTB2	3	5.82	-0.769772
ENSG00000166352.18	IFTAP	2.57	5.77	-0.923232
ENSG00000149084.13	HSD17B12	22.95	37.41	-0.681456
ENSG00000180210.15	F2	3.11	5.38	-0.634418
ENSG00000110536.14	PTPMT1	11.82	18.29	-0.589457
ENSG00000189057.11	FAM111B	0.38	1.19	-0.666263
ENSG00000166902.5	MRPL16	11.09	28.26	-1.27512
ENSG00000134812.8	CBLIF	0.09	0.71	-0.649668
ENSG00000149541.10	B3GAT3	9.65	15.22	-0.60692
ENSG00000278615.5	C11orf98	36.39	61.51	-0.741435
ENSG00000204922.5	UQCC3	5.25	9.9	-0.8024
ENSG00000277194.1	SNORD22	174.72	266.18	-0.604534
ENSG00000173457.11	PPP1R14B	71.03	150.18	-1.0696
ENSG00000068831.19	RASGRP2	5.32	10.64	-0.881095
ENSG00000149809.17	TM7SF2	9.78	19.48	-0.925859
ENSG00000285816.1	ENSG00000285816	0.49	1.97	-0.995151
ENSG00000213445.10	SIPA1	3.62	7.07	-0.804676
ENSG00000172922.11	RNASEH2C	12.46	20.92	-0.703569
ENSG00000172500.13	FIBP	21.81	34.56	-0.640589
ENSG00000175602.4	CCDC85B	4.35	10.76	-1.13628
ENSG00000174851.16	YIF1A	24.9	44.48	-0.81228
ENSG00000174669.12	SLC29A2	2.47	6.67	-1.14429
ENSG00000174547.13	MRPL11	16.28	36.72	-1.12623
ENSG00000174165.8	ZDHHC24	0.96	2.19	-0.702703
ENSG00000239306.5	RBM14	6.01	9.8	-0.623545
ENSG00000173621.9	LRFN4	4.53	7.45	-0.611672
ENSG00000167799.10	NUDT8	2.71	5.08	-0.712652
ENSG00000160172.10	FAM86C2P	0.47	1.71	-0.882477
ENSG00000110719.10	TCIRG1	2.67	5.64	-0.855403
ENSG00000255031.5	ENSG00000255031	0.4	1.57	-0.876342
ENSG00000110092.4	CCND1	8.28	20.54	-1.21482
ENSG00000158483.18	FAM86C1P	1.11	3.44	-1.07332
ENSG00000181924.7	COA4	27.97	60.37	-1.08297
ENSG00000175567.11	UCP2	0.59	1.53	-0.670111
ENSG00000062282.15	DGAT2	1.07	2.39	-0.711655
ENSG00000087884.15	AAMDC	10.85	21.91	-0.95109
ENSG00000254522.1	ENSG00000254522	0	0.64	-0.713696
ENSG00000241020.1	RPL32P24	0.23	1.52	-1.03477
ENSG00000171202.7	TMEM126A	5.72	16.23	-1.35839
ENSG00000149196.17	HIKESHI	15.02	25.42	-0.721756
ENSG00000109861.17	CTSC	19.01	45.21	-1.20748
ENSG00000110172.12	CHORDC1	14.36	26.41	-0.835524
ENSG00000166002.7	SMCO4	3.49	6.5	-0.740175
ENSG00000207145.1	SNORA18	10.84	16.97	-0.601921
ENSG00000149218.5	ENDOD1	0.6	1.68	-0.744161
ENSG00000255282.6	WTAPP1	0.41	1.54	-0.849133
ENSG00000137713.16	PPP2R1B	2.95	7.31	-1.073
ENSG00000150773.12	PIH1D2	0.2	0.84	-0.616671
ENSG00000150779.12	TIMM8B	43.41	86.25	-0.974271
ENSG00000118137.10	APOA1	40.78	67	-0.702722
ENSG00000019144.20	PHLDB1	12.67	20.52	-0.654665
ENSG00000160703.16	NLRX1	1.07	2.28	-0.664065
ENSG00000223953.6	C1QTNF5	0.52	1.29	-0.591276
ENSG00000109929.10	SC5D	20.42	39.46	-0.917538
ENSG00000109971.14	HSPA8	255.66	925.1	-1.85131
ENSG00000150433.10	TMEM218	2.02	4.73	-0.923987
ENSG00000134910.14	STT3A	29.69	46.07	-0.617039
ENSG00000240098.3	RN7SL351P	0	0.67	-0.739848
ENSG00000150455.14	TIRAP	0.88	1.89	-0.620337
ENSG00000166106.4	ADAMTS15	7.59	12.46	-0.647948
ENSG00000151500.15	THYN1	18.36	30.61	-0.707302
ENSG00000111186.13	WNT5B	16.18	28.07	-0.758801
ENSG00000004478.8	FKBP4	39.8	60.7	-0.596701
ENSG00000171792.11	RHNO1	6.47	11.29	-0.718305
ENSG00000118971.9	CCND2	6.86	12.21	-0.749029
ENSG00000078237.7	TIGAR	3.4	6.17	-0.70447
ENSG00000047621.12	C12orf4	2.81	7.28	-1.11984
ENSG00000130037.5	KCNA5	2.26	5.22	-0.932043
ENSG00000010278.15	CD9	2.94	5.54	-0.731095
ENSG00000111641.12	NOP2	7.96	15.74	-0.901729
ENSG00000111671.10	SPSB2	1.08	2.21	-0.62599
ENSG00000126749.16	EMG1	9.4	22.36	-1.16746
ENSG00000182326.16	C1S	1.02	2.13	-0.631807
ENSG00000139178.12	C1RL	0.45	1.45	-0.756729
ENSG00000139182.15	CLSTN3	2.32	4.08	-0.613645
ENSG00000111196.10	MAGOHB	8.9	19.59	-1.05644
ENSG00000165714.11	BORCS5	1.35	3.13	-0.813481
ENSG00000171681.13	ATF7IP	2.59	6.31	-1.02589
ENSG00000134533.6	RERG	0.13	1.18	-0.948005
ENSG00000205707.11	ETFRF1	2.73	4.82	-0.641844
ENSG00000064115.11	TM7SF3	6.07	11.45	-0.816364
ENSG00000110888.18	CAPRIN2	3.18	6.57	-0.85679
ENSG00000129317.15	PUS7L	0.87	2.86	-1.04556
ENSG00000211584.14	SLC48A1	1.69	4.15	-0.936966
ENSG00000134291.12	TMEM106C	16.82	31	-0.844575
ENSG00000181929.13	PRKAG1	10.33	16.11	-0.594692
ENSG00000123416.15	TUBA1B	524.19	878.24	-0.743418
ENSG00000167552.15	TUBA1A	205.45	426.83	-1.05125
ENSG00000167553.17	TUBA1C	86.48	150.01	-0.787619
ENSG00000135457.11	TFCP2	2.53	5.25	-0.824188
ENSG00000170545.17	SMAGP	0.67	1.53	-0.599289
ENSG00000050438.17	SLC4A8	0.51	1.41	-0.674485
ENSG00000282977.1	PCBP2-OT1	0.29	1.02	-0.646984
ENSG00000270175.1	ENSG00000270175	0.73	1.94	-0.765044
ENSG00000123415.16	SMUG1	5.37	10.58	-0.86227
ENSG00000258056.3	CD63-AS1	2.42	5.54	-0.935294
ENSG00000123353.10	ORMDL2	12.89	27.19	-1.02114
ENSG00000065357.20	DGKA	2.08	4.66	-0.877872
ENSG00000139531.13	SUOX	3.93	8.5	-0.94634
ENSG00000139540.12	SLC39A5	0.52	2.38	-1.15295
ENSG00000144785.8	ENSG00000144785	7.61	17.99	-1.14115
ENSG00000257727.6	CNPY2	35.6	59.55	-0.726283
ENSG00000240771.8	ARHGEF25	1.01	3.98	-1.30895
ENSG00000287908.1	ENSG00000287908	0.03	0.77	-0.781105
ENSG00000135452.10	TSPAN31	6.87	11.8	-0.701708
ENSG00000037897.17	METTL1	1.94	7.08	-1.45854
ENSG00000090382.7	LYZ	1.42	3.48	-0.888492
ENSG00000139324.12	TMTC3	3.04	7.06	-0.996425
ENSG00000177889.10	UBE2N	30.41	49.89	-0.696158
ENSG00000169372.13	CRADD	3.72	7.29	-0.812585
ENSG00000028203.19	VEZT	21.58	34.48	-0.651961
ENSG00000139343.11	SNRPF	46.6	72.68	-0.630311
ENSG00000139350.12	NEDD1	9.98	20.69	-0.982152
ENSG00000120800.5	UTP20	2	5.52	-1.11991
ENSG00000151131.11	NOPCHAP1	4.75	8.26	-0.68745
ENSG00000120832.10	MTERF2	3.09	8.66	-1.23992
ENSG00000189046.11	ALKBH2	3.32	8.54	-1.14296
ENSG00000151148.14	UBE3B	5.71	9.11	-0.591398
ENSG00000139428.12	MMAB	14.53	34.06	-1.17477
ENSG00000110921.14	MVK	6.43	12	-0.807078
ENSG00000111245.17	MYL2	89.63	165.37	-0.876335
ENSG00000111271.15	ACAD10	4.93	8.36	-0.658476
ENSG00000257767.3	ENSG00000257767	0	4.66	-2.5008
ENSG00000135119.15	RNFT2	3.28	6.88	-0.880585
ENSG00000255857.7	PXN-AS1	0.6	1.41	-0.590961
ENSG00000088986.11	DYNLL1	148.1	313.72	-1.07779
ENSG00000248008.4	NRAV	1.44	4.06	-1.05226
ENSG00000167272.11	POP5	7.37	16.51	-1.06488
ENSG00000157895.11	C12orf43	3.63	7.73	-0.914969
ENSG00000184209.15	SNRNP35	4.44	8.13	-0.747008
ENSG00000111358.14	GTF2H3	3.72	8.38	-0.990801
ENSG00000184992.13	BRI3BP	1.5	2.84	-0.619178
ENSG00000177192.14	PUS1	1.98	4.19	-0.800422
ENSG00000273568.1	ENSG00000273568	0.19	1.75	-1.20847
ENSG00000278291.1	ENSG00000278291	0.41	1.37	-0.749192
ENSG00000132953.18	XPO4	11.54	17.93	-0.594137
ENSG00000173141.5	MRPL57	6.69	10.7	-0.605453
ENSG00000102678.7	FGF9	0.84	1.9	-0.656347
ENSG00000276476.4	LINC00540	0.4	1.54	-0.859402
ENSG00000232977.7	LINC00327	0.37	1.31	-0.753717
ENSG00000027001.10	MIPEP	7.08	11.21	-0.595636
ENSG00000102743.15	SLC25A15	3.77	8.02	-0.919138
ENSG00000102763.18	VWA8	3.87	6.39	-0.601653
ENSG00000133106.15	EPSTI1	4.75	8.18	-0.674932
ENSG00000120675.6	DNAJC15	6.76	11.39	-0.675048
ENSG00000120658.14	ENOX1	1.16	2.71	-0.780388
ENSG00000151773.13	CCDC122	0.44	1.21	-0.617978
ENSG00000227258.7	SMIM2-AS1	0.64	1.48	-0.596644
ENSG00000151778.11	SERP2	0.87	2.02	-0.69151
ENSG00000123179.14	EBPL	3.03	5.62	-0.716051
ENSG00000102796.12	DHRS12	0.66	1.66	-0.680243
ENSG00000253797.2	UTP14C	1.73	3.49	-0.717814
ENSG00000136098.17	NEK3	5.93	9.8	-0.640104
ENSG00000136100.14	VPS36	4.82	8.06	-0.638492
ENSG00000139675.13	HNRNPA1L2	0	0.52	-0.604071
ENSG00000118939.18	UCHL3	12.16	22.13	-0.813606
ENSG00000136153.20	LMO7	62.02	99.77	-0.677185
ENSG00000102471.15	NDFIP2	9.32	14.69	-0.604402
ENSG00000228889.8	UBAC2-AS1	0.29	1.12	-0.716693
ENSG00000274605.3	PCCA-DT	0.82	2.62	-0.992051
ENSG00000134897.14	BIVM	3.25	5.53	-0.61962
ENSG00000126218.12	F10	1.47	3.25	-0.782952
ENSG00000153531.15	ADPRHL1	26.75	54.17	-0.991396
ENSG00000202347.1	RNU1-16P	0	1.05	-1.03562
ENSG00000136319.12	TTC5	1.78	7.19	-1.55878
ENSG00000129484.14	PARP2	6.41	10.5	-0.634088
ENSG00000172590.18	MRPL52	57.49	102.65	-0.825458
ENSG00000196792.12	STRN3	10.56	18.2	-0.731965
ENSG00000129480.13	DTD2	3.09	7.73	-1.09388
ENSG00000151413.17	NUBPL	4.09	8.59	-0.913865
ENSG00000151320.11	AKAP6	6.96	14.03	-0.917005
ENSG00000206588.1	RNU1-28P	268.66	1358.9	-2.33429
ENSG00000092020.11	PPP2R3C	9.99	15.94	-0.624242
ENSG00000258790.1	ENSG00000258790	1.24	3.78	-1.09351
ENSG00000151338.19	MIPOL1	0.86	1.91	-0.645717
ENSG00000092208.19	GEMIN2	5.11	9.72	-0.811061
ENSG00000286123.1	ENSG00000286123	0.04	0.59	-0.612443
ENSG00000251363.3	LINC02315	0.84	1.98	-0.695607
ENSG00000100522.10	GNPNAT1	1.25	3.9	-1.12286
ENSG00000100526.21	CDKN3	6.76	11.84	-0.726517
ENSG00000020577.14	SAMD4A	17.91	27.96	-0.614912
ENSG00000126790.12	L3HYPDH	2.15	4.2	-0.72316
ENSG00000100612.14	DHRS7	4.35	11.66	-1.24267
ENSG00000126814.7	TRMT5	1.09	2.95	-0.91835
ENSG00000100644.17	HIF1A	30.3	57.58	-0.904246
ENSG00000126803.10	HSPA2	1.57	4.81	-1.17677
ENSG00000125954.13	CHURC1-FNTB	0.65	2.09	-0.905141
ENSG00000176153.13	GPX2	2.61	4.78	-0.679071
ENSG00000139998.16	RAB15	6.85	12.54	-0.786463
ENSG00000100558.9	PLEK2	1.28	3.39	-0.945187
ENSG00000182185.19	RAD51B	2.08	3.76	-0.628031
ENSG00000133983.16	COX16	11.64	19.9	-0.725506
ENSG00000197555.10	SIPA1L1	3.74	9.45	-1.14054
ENSG00000119599.17	DCAF4	1.71	4.01	-0.886518
ENSG00000140043.12	PTGR2	1.57	2.99	-0.63462
ENSG00000119718.11	EIF2B2	20.76	31.68	-0.586729
ENSG00000119685.20	TTLL5	3.71	6.41	-0.653746
ENSG00000133935.7	ERG28	2.28	5.14	-0.904543
ENSG00000258610.1	ENSG00000258610	1.83	4.21	-0.880481
ENSG00000185070.12	FLRT2	8.04	14.92	-0.816446
ENSG00000258920.1	FOXN3-AS1	0.49	1.74	-0.878864
ENSG00000198668.14	CALM1	55.54	85.02	-0.6054
ENSG00000100599.16	RIN3	0.11	0.69	-0.606464
ENSG00000100628.12	ASB2	86.74	179.76	-1.04277
ENSG00000119632.4	IFI27L2	21.37	38.07	-0.804496
ENSG00000170099.6	SERPINA6	0.28	1.02	-0.658211
ENSG00000188488.14	SERPINA5	16.54	28.08	-0.729379
ENSG00000100697.15	DICER1	6.92	12.25	-0.74242
ENSG00000234648.1	ENSG00000234648	54.41	107.67	-0.971735
ENSG00000253075.1	RN7SKP92	0	0.94	-0.956057
ENSG00000271780.1	ENSG00000271780	0.11	0.75	-0.656795
ENSG00000100865.15	CINP	9.81	18.18	-0.827236
ENSG00000185215.11	TNFAIP2	1.08	3.46	-1.10046
ENSG00000185100.11	ADSS1	1.38	2.93	-0.723568
ENSG00000213145.10	CRIP1	10.66	17.28	-0.648698
ENSG00000184986.11	TMEM121	0.53	1.38	-0.63743
ENSG00000166206.15	GABRB3	0.48	1.58	-0.801774
ENSG00000206149.11	HERC2P9	3.69	7.53	-0.862958
ENSG00000198690.10	FAN1	5.16	8.46	-0.61891
ENSG00000223509.8	ENSG00000223509	1.93	3.69	-0.678687
ENSG00000159251.8	ACTC1	4092.2	6242.12	-0.609038
ENSG00000172575.13	RASGRP1	1.02	2.87	-0.937978
ENSG00000128829.12	EIF2AK4	6.25	11.26	-0.757906
ENSG00000188549.13	CCDC9B	0.4	1.32	-0.728698
ENSG00000051180.17	RAD51	1.48	3.21	-0.76348
ENSG00000137824.16	RMDN3	6	10.88	-0.763108
ENSG00000104129.10	DNAJC17	6.55	14.75	-1.0608
ENSG00000247556.6	OIP5-AS1	15.25	25.61	-0.711529
ENSG00000168970.22	JMJD7-PLA2G4B	0.4	1.33	-0.734903
ENSG00000092470.12	WDR76	1.41	3.58	-0.926314
ENSG00000104131.13	EIF3J	12.82	20.6	-0.644274
ENSG00000104133.16	SPG11	8.59	13.62	-0.608341
ENSG00000185880.13	TRIM69	2.82	5.57	-0.782321
ENSG00000259479.6	SORD2P	0.34	1.02	-0.592122
ENSG00000140263.15	SORD	5.11	8.27	-0.601397
ENSG00000255302.5	EID1	64.26	101.55	-0.652057
ENSG00000104064.18	GABPB1	7	11.69	-0.66562
ENSG00000128872.10	TMOD2	0.31	0.99	-0.603202
ENSG00000276533.1	ENSG00000276533	0	0.55	-0.632268
ENSG00000261771.5	DNAAF4-CCPG1	0	0.53	-0.613532
ENSG00000137871.21	ZNF280D	1.34	3.47	-0.933766
ENSG00000285331.2	ENSG00000285331	1.05	2.44	-0.746785
ENSG00000171914.17	TLN2	6.87	11.27	-0.6407
ENSG00000197361.8	FBXL22	1.91	7.8	-1.59648
ENSG00000166803.14	PCLAF	1.55	4.22	-1.03355
ENSG00000103707.10	MTFMT	3.44	7.49	-0.935205
ENSG00000103710.11	RASL12	0.34	1.34	-0.804276
ENSG00000075131.10	TIPIN	1.97	4.16	-0.796908
ENSG00000137834.15	SMAD6	11.85	20.36	-0.733143
ENSG00000137821.12	LRRC49	5.32	8.84	-0.638734
ENSG00000205363.7	INSYN1	1.27	2.87	-0.769641
ENSG00000067221.14	STOML1	1.6	5.4	-1.29956
ENSG00000138621.12	PPCDC	1.46	3.58	-0.896689
ENSG00000260269.5	ENSG00000260269	0.64	1.86	-0.802319
ENSG00000167196.14	FBXO22	15.35	31.12	-0.974181
ENSG00000136371.11	MTHFS	3.31	7.19	-0.926176
ENSG00000188659.10	SAXO2	0.17	0.77	-0.597241
ENSG00000169609.14	C15orf40	3.72	6.63	-0.692896
ENSG00000166503.9	HDGFL3	24.44	39.32	-0.664397
ENSG00000259728.5	LINC00933	0.06	0.93	-0.864537
ENSG00000177082.13	WDR73	6.63	13.34	-0.91029
ENSG00000181991.16	MRPS11	24.98	38.93	-0.620072
ENSG00000140526.18	ABHD2	5.43	8.87	-0.618231
ENSG00000166813.16	KIF7	3.02	5.75	-0.747692
ENSG00000242498.8	ARPIN	1.12	2.57	-0.75186
ENSG00000184508.12	HDDC3	1.36	4.59	-1.24406
ENSG00000166965.13	RCCD1	2.73	4.75	-0.624386
ENSG00000185442.13	FAM174B	4.34	7.6	-0.687497
ENSG00000259485.2	LINC02253	0.16	0.83	-0.657719
ENSG00000182253.15	SYNM	4.78	11.08	-1.06348
ENSG00000183060.16	LYSMD4	1.66	3.45	-0.742379
ENSG00000161981.11	SNRNP25	20.6	31.57	-0.592512
ENSG00000206172.8	HBA1	0.12	1.05	-0.872125
ENSG00000086504.18	MRPL28	34.02	65.28	-0.920395
ENSG00000103202.13	NME4	52.25	81.58	-0.633011
ENSG00000103254.10	ANTKMT	12.43	23.7	-0.879052
ENSG00000007520.4	TSR3	24.13	37.18	-0.603406
ENSG00000206053.13	JPT2	19.12	32.93	-0.753931
ENSG00000206811.1	SNORA10	6.53	38.17	-2.37903
ENSG00000183971.10	NPW	1.46	3.46	-0.858385
ENSG00000103145.11	HCFC1R1	10.49	18.22	-0.74223
ENSG00000008517.19	IL32	6.6	10.65	-0.616259
ENSG00000103351.13	CLUAP1	6.43	12.39	-0.849722
ENSG00000188827.11	SLX4	0.48	1.83	-0.935205
ENSG00000288935.1	ENSG00000288935	0.74	2.03	-0.80023
ENSG00000153406.14	NMRAL1	3	8.69	-1.2765
ENSG00000103415.12	HMOX2	18.65	35.29	-0.885043
ENSG00000033011.14	ALG1	5.47	8.9	-0.613663
ENSG00000118894.15	EEF2KMT	2	7.33	-1.47335
ENSG00000140650.13	PMM2	11.67	19.12	-0.667214
ENSG00000263244.2	ENSG00000263244	0.08	0.65	-0.611435
ENSG00000220793.5	RPL21P119	0	0.82	-0.863938
ENSG00000166676.17	TVP23A	0.1	0.73	-0.653269
ENSG00000277369.1	ENSG00000277369	0.19	0.97	-0.727234
ENSG00000255277.3	ABCC6P2	0.36	1.09	-0.619896
ENSG00000091262.17	ABCC6	1.5	3.11	-0.71721
ENSG00000103550.14	KNOP1	4.03	9.54	-1.06724
ENSG00000103319.12	EEF2K	2.93	5.42	-0.708044
ENSG00000103356.18	EARS2	6.36	11.15	-0.723179
ENSG00000169189.17	NSMCE1	9.27	16.43	-0.763136
ENSG00000270118.1	ENSG00000270118	0	0.58	-0.659925
ENSG00000261832.6	ENSG00000261832	0.11	0.96	-0.820294
ENSG00000196502.13	SULT1A1	1.33	2.9	-0.743144
ENSG00000260442.6	ATP2A1-AS1	1.51	3.5	-0.842238
ENSG00000260335.1	ENSG00000260335	0	2.99	-1.99639
ENSG00000183336.9	BOLA2	14.31	24.54	-0.738284
ENSG00000197471.12	SPN	0.1	0.75	-0.669851
ENSG00000281348.1	ENSG00000281348	2.53	7.53	-1.27288
ENSG00000169627.9	BOLA2B	60.16	100.93	-0.736918
ENSG00000183604.15	SMG1P5	1.53	2.85	-0.605721
ENSG00000179958.10	DCTPP1	9.51	20.98	-1.06443
ENSG00000099385.12	BCL7C	17.66	27.02	-0.586508
ENSG00000171208.10	NETO2	6.21	10.95	-0.728939
ENSG00000121281.13	ADCY7	1.72	3.33	-0.67076
ENSG00000166164.16	BRD7	17.48	26.88	-0.593266
ENSG00000103494.16	RPGRIP1L	1.02	2.19	-0.659201
ENSG00000187193.9	MT1X	4.03	6.61	-0.597338
ENSG00000125170.11	DOK4	96.06	177.4	-0.878167
ENSG00000103005.12	USB1	1.48	3.13	-0.735802
ENSG00000207493.1	SNORA46	0	8.23	-3.20633
ENSG00000140937.14	CDH11	11.04	28.42	-1.28896
ENSG00000166548.17	TK2	2.76	6.36	-0.968973
ENSG00000217555.13	CKLF	2.67	9.21	-1.47613
ENSG00000254788.7	CKLF-CMTM1	0.38	1.51	-0.863019
ENSG00000089505.18	CMTM1	0.29	0.97	-0.610825
ENSG00000168701.19	TMEM208	14.22	23.25	-0.672016
ENSG00000270049.4	ATP6V0D1-DT	0.12	0.8	-0.684498
ENSG00000159792.10	PSKH1	4.78	7.9	-0.622736
ENSG00000261884.2	ENSG00000261884	1.17	2.5	-0.68966
ENSG00000205220.12	PSMB10	13.57	26.9	-0.937264
ENSG00000132600.18	PRMT7	7.23	11.48	-0.600654
ENSG00000184939.16	ZFP90	4.52	8.49	-0.78174
ENSG00000261395.3	HSPE1P5	0	0.9	-0.925999
ENSG00000103047.8	TANGO6	1.98	4.17	-0.794852
ENSG00000181019.13	NQO1	12.56	20.23	-0.646747
ENSG00000283057.1	ENSG00000283057	0	0.81	-0.85599
ENSG00000259768.7	ENSG00000259768	0.49	1.37	-0.669575
ENSG00000065457.11	ADAT1	2.1	5.86	-1.14594
ENSG00000171724.3	VAT1L	1.85	4.09	-0.836704
ENSG00000135698.10	MPHOSPH6	2.04	7.79	-1.53179
ENSG00000280044.1	ENSG00000280044	0	1.55	-1.3505
ENSG00000140950.16	MEAK7	3.54	6.42	-0.708727
ENSG00000131153.9	GINS2	2.4	5.83	-1.00635
ENSG00000051523.11	CYBA	14.64	27.94	-0.887824
ENSG00000167508.12	MVD	18.82	32.91	-0.774754
ENSG00000260630.8	SNAI3-AS1	1.18	4.98	-1.45582
ENSG00000174177.13	CTU2	4.82	9.23	-0.813715
ENSG00000167513.9	CDT1	2.92	5.11	-0.640319
ENSG00000198931.11	APRT	27.73	43.3	-0.624749
ENSG00000167515.10	TRAPPC2L	27.67	45.87	-0.709123
ENSG00000185324.22	CDK10	14.41	26.42	-0.831362
ENSG00000141013.17	GAS8	2.19	4.36	-0.748677
ENSG00000260528.6	FAM157C	0.13	0.74	-0.622765
ENSG00000262920.5	ENSG00000262920	0.68	4.66	-1.75234
ENSG00000179409.11	GEMIN4	3.69	6.36	-0.650118
ENSG00000167693.17	NXN	34.49	53.2	-0.61088
ENSG00000177370.5	TIMM22	7.5	11.81	-0.591736
ENSG00000236618.3	PITPNA-AS1	2.98	7.64	-1.11826
ENSG00000262664.3	OVCA2	15.38	24.45	-0.63573
ENSG00000167720.13	SRR	3.12	5.21	-0.591949
ENSG00000212163.6	SNORD91A	0	0.52	-0.604071
ENSG00000167723.15	TRPV3	0.07	1.09	-0.965892
ENSG00000213977.8	TAX1BP3	50.2	85.16	-0.750874
ENSG00000108528.14	SLC25A11	37.94	60.2	-0.652279
ENSG00000108561.8	C1QBP	80.69	131.24	-0.694927
ENSG00000161944.17	ASGR2	0.62	1.54	-0.648835
ENSG00000167874.7	TMEM88	36.93	72.38	-0.952048
ENSG00000200463.1	SNORD118	37.59	57.42	-0.598235
ENSG00000263809.1	ENSG00000263809	0.34	1.23	-0.734811
ENSG00000141052.18	MYOCD	19.31	36.21	-0.8735
ENSG00000153976.3	HS3ST3A1	1.04	3.02	-0.978626
ENSG00000233090.1	ENSG00000233090	0	0.6	-0.678072
ENSG00000214941.8	ZSWIM7	6.8	11.74	-0.707819
ENSG00000166582.11	CENPV	13.23	25.1	-0.875114
ENSG00000176974.21	SHMT1	2.24	4.53	-0.771286
ENSG00000240445.6	FOXO3B	3.15	5.47	-0.640654
ENSG00000224126.2	UBE2SP2	0	0.52	-0.604071
ENSG00000197665.7	ENSG00000197665	0.18	1.14	-0.858824
ENSG00000072134.16	EPN2	7.43	12.05	-0.630445
ENSG00000108641.20	B9D1	7.84	14.11	-0.773385
ENSG00000142494.13	SLC47A1	2.28	4.38	-0.71391
ENSG00000072210.19	ALDH3A2	18.74	28.94	-0.600952
ENSG00000188013.6	MEIS3P2	0.51	1.33	-0.625781
ENSG00000076351.13	SLC46A1	0.56	1.96	-0.924051
ENSG00000160606.11	TLCD1	0.71	2.33	-0.961526
ENSG00000279337.1	ENSG00000279337	0	1.3	-1.20163
ENSG00000172171.11	TEFM	2.44	5.37	-0.888885
ENSG00000108691.9	CCL2	1.54	4.24	-1.04474
ENSG00000005156.12	LIG3	5.82	15.23	-1.25082
ENSG00000073536.18	NLE1	4.83	11.76	-1.13006
ENSG00000154760.14	SLFN13	0.32	1.11	-0.676705
ENSG00000270885.2	RASL10B	9.75	17.17	-0.757222
ENSG00000277161.2	PIGW	1.43	4.09	-1.06671
ENSG00000278619.5	MRM1	1.09	3	-0.936497
ENSG00000278540.5	ACACA	6.03	17.15	-1.36837
ENSG00000275832.5	ARHGAP23	12.32	19.42	-0.616389
ENSG00000277972.2	CISD3	2.66	8.27	-1.34073
ENSG00000173991.6	TCAP	19.28	32.25	-0.713297
ENSG00000141741.12	MIEN1	13	22.4	-0.741082
ENSG00000094804.12	CDC6	6.54	13.09	-0.902035
ENSG00000278834.1	ENSG00000278834	0.3	1.63	-1.01655
ENSG00000141696.13	P3H4	15.35	25.31	-0.686321
ENSG00000131473.17	ACLY	28.29	46.03	-0.683173
ENSG00000033627.17	ATP6V0A1	4.55	8.12	-0.716546
ENSG00000131470.15	PSMC3IP	2.11	3.93	-0.664673
ENSG00000131462.9	TUBG1	27.79	42.23	-0.586465
ENSG00000214578.5	HMGN2P15	0.22	1.64	-1.11366
ENSG00000197291.9	RAMP2-AS1	0.26	0.96	-0.63743
ENSG00000131475.7	VPS25	30.72	48.09	-0.630036
ENSG00000183978.8	COA3	28.17	49.93	-0.80403
ENSG00000131467.12	PSME3	23.82	52.03	-1.09531
ENSG00000267060.7	PTGES3L	6.36	14.49	-1.07356
ENSG00000012048.23	BRCA1	2.77	5.33	-0.747641
ENSG00000184988.8	TMEM106A	0.56	1.53	-0.697591
ENSG00000175832.13	ETV4	8.82	15.59	-0.756519
ENSG00000091947.10	TMEM101	4.38	9.04	-0.900081
ENSG00000204650.14	LINC02210	3.04	6.54	-0.900209
ENSG00000185829.18	ARL17A	0.9	2.38	-0.831024
ENSG00000108433.17	GOSR2	15.57	25.85	-0.696348
ENSG00000262633.2	ENSG00000262633	0.05	2.27	-1.6389
ENSG00000198336.9	MYL4	795.27	1746.21	-1.13372
ENSG00000108439.11	PNPO	3.61	7.43	-0.870766
ENSG00000159199.14	ATP5MC1	146.72	231.91	-0.656907
ENSG00000159210.10	SNF8	48.46	81.02	-0.729714
ENSG00000229944.3	EIF4EP2	0.66	1.91	-0.809836
ENSG00000064300.9	NGFR	12.5	22.56	-0.80338
ENSG00000121073.15	SLC35B1	37.2	57.91	-0.62494
ENSG00000005884.18	ITGA3	13.33	26.15	-0.921914
ENSG00000015532.10	XYLT2	5.98	9.82	-0.632402
ENSG00000239672.8	NME1	86.3	137.72	-0.668122
ENSG00000011052.21	NME1-NME2	12.59	22.69	-0.801733
ENSG00000180891.13	CUEDC1	7.05	11.91	-0.681428
ENSG00000264364.3	DYNLL2	4.95	8.76	-0.713991
ENSG00000108384.15	RAD51C	10.52	17.65	-0.695035
ENSG00000265303.1	ENSG00000265303	0	0.74	-0.799087
ENSG00000189050.16	RNFT1	1.64	4.33	-1.0136
ENSG00000068097.16	HEATR6	2.75	5.29	-0.746169
ENSG00000252577.1	SCARNA20	0	5.48	-2.69599
ENSG00000136463.9	TACO1	11.13	18.38	-0.675989
ENSG00000266173.7	STRADA	3.06	5.26	-0.624683
ENSG00000108592.17	FTSJ3	11.52	18.82	-0.662722
ENSG00000108370.17	RGS9	0.59	1.43	-0.61193
ENSG00000130935.10	NOL11	17.34	26.85	-0.602684
ENSG00000200394.1	SNORA38B	6.61	32.86	-2.15361
ENSG00000108950.12	FAM20A	2.19	8.39	-1.55757
ENSG00000108984.15	MAP2K6	0.39	1.19	-0.655846
ENSG00000189159.16	JPT1	59.17	105.64	-0.825632
ENSG00000125454.12	SLC25A19	4.24	8.1	-0.7963
ENSG00000132481.7	TRIM47	2.82	8.75	-1.35183
ENSG00000141524.17	TMC6	26.35	47.07	-0.813596
ENSG00000184557.4	SOCS3	5.45	9.11	-0.648412
ENSG00000266970.2	SOCS3-DT	0.26	0.99	-0.659345
ENSG00000167291.16	TBC1D16	4.1	8.42	-0.88523
ENSG00000176108.9	CHMP6	6.15	12.21	-0.885615
ENSG00000224877.4	NDUFAF8	23.62	57.71	-1.25378
ENSG00000262814.8	MRPL12	18.09	36.17	-0.961322
ENSG00000183048.12	SLC25A10	3.89	7.51	-0.799325
ENSG00000278876.1	ENSG00000278876	0.44	1.48	-0.784271
ENSG00000183979.8	NPB	0.09	0.66	-0.606855
ENSG00000185813.11	PCYT2	22.71	46.52	-1.00304
ENSG00000265688.2	MAFG-DT	0.4	1.48	-0.824913
ENSG00000169710.9	FASN	15.91	29.45	-0.848566
ENSG00000158270.12	COLEC12	4.19	8.12	-0.813299
ENSG00000263753.9	LINC00667	7.8	12.48	-0.615245
ENSG00000235552.5	RPL6P27	1.73	3.25	-0.638562
ENSG00000088756.13	ARHGAP28	1.89	5.17	-1.0942
ENSG00000176014.13	TUBB6	93.46	161.77	-0.785059
ENSG00000141449.16	GREB1L	2.14	4.16	-0.716607
ENSG00000167088.11	SNRPD1	21.85	44.04	-0.979013
ENSG00000141447.19	OSBPL1A	2.21	5.3	-0.972779
ENSG00000273524.1	Metazoa_SRP	0	0.61	-0.687061
ENSG00000186812.13	ZNF397	1.35	3.45	-0.921145
ENSG00000257267.4	ZNF271P	4.49	7.69	-0.66255
ENSG00000267374.3	MIR924HG	0.89	2.86	-1.03021
ENSG00000167220.12	HDHD2	10.24	16.05	-0.60113
ENSG00000207233.1	SNORA37	0	12.82	-3.78869
ENSG00000196628.20	TCF4	4.18	7.33	-0.685364
ENSG00000066926.13	FECH	8.47	14.83	-0.741225
ENSG00000267040.7	ENSG00000267040	0.07	0.76	-0.717965
ENSG00000267391.6	MIR122HG	0.09	1.26	-1.05199
ENSG00000166562.9	SEC11C	9.11	14.74	-0.638653
ENSG00000267279.3	ENSG00000267279	1.23	2.73	-0.742132
ENSG00000150636.17	CCDC102B	0.9	1.94	-0.629817
ENSG00000263711.6	LINC02864	1.24	2.82	-0.770074
ENSG00000101546.13	RBFA	3.85	6.67	-0.661242
ENSG00000160953.17	PWWP3A	6.44	12.27	-0.834794
ENSG00000172081.14	MOB3A	1.71	3.07	-0.586736
ENSG00000176619.13	LMNB2	16.32	26.57	-0.67066
ENSG00000267001.1	ENSG00000267001	0.25	1.34	-0.90458
ENSG00000105255.11	FSD1	5.27	9.33	-0.720303
ENSG00000269425.1	ENSG00000269425	0.2	0.85	-0.624491
ENSG00000276043.5	UHRF1	2.83	6.33	-0.936469
ENSG00000174917.9	MICOS13	47.99	83.4	-0.784756
ENSG00000104883.8	PEX11G	0.11	0.73	-0.640212
ENSG00000167774.2	ENSG00000167774	2.77	5.77	-0.844591
ENSG00000099785.11	MARCHF2	8.25	13.24	-0.622424
ENSG00000188321.14	ZNF559	2.67	4.66	-0.625022
ENSG00000267106.9	ZNF561-AS1	3.01	6.27	-0.858353
ENSG00000267673.6	FDX2	11.7	23.74	-0.962017
ENSG00000129347.21	KRI1	2.77	5.4	-0.763507
ENSG00000161888.12	SPC24	4.84	10.33	-0.956108
ENSG00000130158.14	DOCK6	0.5	1.38	-0.665999
ENSG00000105514.8	RAB3D	1.85	3.58	-0.684386
ENSG00000105518.14	TMEM205	22.54	40.89	-0.831492
ENSG00000173928.4	SWSAP1	0.61	1.58	-0.68031
ENSG00000244080.3	RN7SL833P	0	0.65	-0.722466
ENSG00000214189.9	ZNF788P	0.43	1.36	-0.722772
ENSG00000123154.12	WDR83	4.54	8.6	-0.793148
ENSG00000105576.16	TNPO2	12.84	21.43	-0.696586
ENSG00000160877.6	NACC1	10.62	16.8	-0.615267
ENSG00000099795.7	NDUFB7	89.73	144.42	-0.680574
ENSG00000160961.12	ZNF333	0.85	2.6	-0.960472
ENSG00000256210.3	ENSG00000256210	0	0.67	-0.739848
ENSG00000130300.9	PLVAP	0.14	1.1	-0.881356
ENSG00000130303.14	BST2	3.78	7.72	-0.867318
ENSG00000007080.11	CCDC124	17.92	28.17	-0.624573
ENSG00000268173.3	ENSG00000268173	0.26	1.9	-1.20263
ENSG00000254901.8	BORCS8	7.18	11.44	-0.604814
ENSG00000064490.14	RFXANK	32.22	56.97	-0.803254
ENSG00000184162.15	NR2C2AP	3.79	6.93	-0.727295
ENSG00000186010.19	NDUFA13	206.17	310.21	-0.587073
ENSG00000089639.11	GMIP	0.45	1.54	-0.808776
ENSG00000105750.15	ZNF85	1.33	2.62	-0.63566
ENSG00000172687.14	ZNF738	3.31	6.13	-0.726214
ENSG00000267886.1	ENSG00000267886	0.26	2.15	-1.32193
ENSG00000269837.1	IPO5P1	3.91	7.25	-0.748671
ENSG00000268362.6	ENSG00000268362	2.86	5.18	-0.679006
ENSG00000178904.19	DPY19L3	6.72	13.14	-0.873109
ENSG00000105185.12	PDCD5	64.56	101.11	-0.639236
ENSG00000273420.1	ENSG00000273420	2.82	8.08	-1.24912
ENSG00000245848.3	CEBPA	1.65	3.61	-0.798774
ENSG00000126249.8	PDCD2L	4.64	8.56	-0.761315
ENSG00000089327.15	FXYD5	1.08	2.72	-0.838719
ENSG00000105697.9	HAMP	0.7	1.68	-0.656698
ENSG00000161281.11	COX7A1	3.38	6.13	-0.702971
ENSG00000167635.12	ZNF146	17.38	31.93	-0.841266
ENSG00000188227.14	ZNF793	1.18	2.56	-0.707549
ENSG00000196381.11	ZNF781	2.04	4.29	-0.799196
ENSG00000189144.15	ZNF573	0.62	2.26	-1.00888
ENSG00000011332.22	DPF1	1.71	5.8	-1.32724
ENSG00000167641.11	PPP1R14A	1.94	4.35	-0.863723
ENSG00000269246.1	ENSG00000269246	0	2.39	-1.76129
ENSG00000128000.17	ZNF780B	2.62	4.49	-0.600816
ENSG00000160392.14	C19orf47	3.42	6.95	-0.846908
ENSG00000142039.4	CCDC97	2.48	4.75	-0.724475
ENSG00000105755.8	ETHE1	6.52	11.75	-0.761693
ENSG00000159915.13	ZNF233	0.3	0.96	-0.592342
ENSG00000267508.6	ZNF285	0.41	1.24	-0.667804
ENSG00000073008.15	PVR	7.47	17.32	-1.11299
ENSG00000214855.10	APOC1P1	0	0.73	-0.790772
ENSG00000104884.17	ERCC2	8.38	13.26	-0.604314
ENSG00000117877.11	POLR1G	2.48	8.42	-1.43664
ENSG00000104936.20	DMPK	34.45	52.28	-0.587808
ENSG00000104983.8	CCDC61	0.71	1.65	-0.631996
ENSG00000169515.8	CCDC8	11.89	25.89	-1.06082
ENSG00000161558.11	TMEM143	0.78	1.92	-0.714091
ENSG00000105447.13	GRWD1	8.59	15.05	-0.742971
ENSG00000063176.16	SPHK2	5.24	10.74	-0.911814
ENSG00000225950.8	NTF4	0.63	1.84	-0.801019
ENSG00000126458.4	RRAS	6.72	11.15	-0.654284
ENSG00000169169.15	CPT1C	5.44	8.89	-0.61891
ENSG00000010361.14	FUZ	4.37	7.12	-0.596558
ENSG00000196214.11	ZNF766	2.15	4.06	-0.683786
ENSG00000213020.10	ZNF611	2.76	6.26	-0.949237
ENSG00000198538.11	ZNF28	5.77	9.91	-0.688423
ENSG00000213801.4	ZNF321P	0.27	0.92	-0.596278
ENSG00000242779.7	ZNF702P	2.32	7.49	-1.35458
ENSG00000241069.1	ENSG00000241069	1.2	3.6	-1.06413
ENSG00000239912.1	RPL39P36	0	1.4	-1.26303
ENSG00000105619.14	TFPT	10.83	17.16	-0.618314
ENSG00000167617.3	CDC42EP5	1.95	4.36	-0.861518
ENSG00000267454.6	ZNF582-DT	0.68	2.06	-0.86507
ENSG00000186230.7	ZNF749	2.51	4.78	-0.719598
ENSG00000268895.6	A1BG-AS1	2.48	4.97	-0.778644
ENSG00000101307.16	SIRPB1	0.54	1.53	-0.716207
ENSG00000276649.1	ENSG00000276649	0.75	1.79	-0.67291
ENSG00000088876.13	ZNF343	1.97	3.72	-0.668324
ENSG00000101361.17	NOP56	43.71	86.15	-0.962903
ENSG00000088882.8	CPXM1	5.41	9.54	-0.717479
ENSG00000125877.13	ITPA	19.28	29.59	-0.593002
ENSG00000088854.13	DNAAF9	3.26	5.56	-0.622842
ENSG00000132646.11	PCNA	22.96	35.57	-0.610033
ENSG00000125772.14	GPCPD1	1.47	4.18	-1.06844
ENSG00000171984.15	SHLD1	0.56	1.38	-0.609416
ENSG00000125872.8	LRRN4	17.13	31.89	-0.85927
ENSG00000101311.16	FERMT1	2.21	4.71	-0.830917
ENSG00000285723.1	MKKS	15.37	31.05	-0.96927
ENSG00000089048.15	ESF1	3.09	5.15	-0.588486
ENSG00000232838.4	PET117	2.59	6.16	-0.995976
ENSG00000101310.17	SEC23B	10.31	16.31	-0.614007
ENSG00000284776.1	ENSG00000284776	5.83	9.33	-0.596883
ENSG00000132669.14	RIN2	9.42	14.71	-0.592328
ENSG00000197586.13	ENTPD6	22.13	47.54	-1.06941
ENSG00000101003.10	GINS1	3.81	6.94	-0.723102
ENSG00000230772.1	VN1R108P	0	0.53	-0.613532
ENSG00000149600.12	COMMD7	14.44	24.52	-0.724956
ENSG00000125967.17	NECAB3	19.36	32.87	-0.73427
ENSG00000244462.8	RBM12	10.52	20.56	-0.904216
ENSG00000125995.16	ROMO1	123.78	198.54	-0.677291
ENSG00000080839.12	RBL1	0.6	1.8	-0.807355
ENSG00000196756.14	SNHG17	16.87	26.02	-0.596488
ENSG00000235408.6	SNORA71B	0.86	2.15	-0.760049
ENSG00000225091.3	SNORA71A	74.23	153.03	-1.03383
ENSG00000199266.1	SNORA60	0	4.01	-2.32481
ENSG00000199691.1	RN7SKP173	0	0.53	-0.613532
ENSG00000197296.6	FITM2	4.1	9.38	-1.02524
ENSG00000124120.11	TTPAL	1.45	3.09	-0.739319
ENSG00000025772.8	TOMM34	17.34	28.76	-0.698381
ENSG00000198185.12	ZNF334	0.59	1.67	-0.747813
ENSG00000158470.5	B4GALT5	4.69	11.92	-1.18311
ENSG00000054793.14	ATP9A	1.33	2.6	-0.627667
ENSG00000286052.1	ENSG00000286052	0.05	1.9	-1.46566
ENSG00000124097.8	HMGB1P1	0.51	1.44	-0.692333
ENSG00000225806.8	ENSG00000225806	0.24	0.9	-0.615659
ENSG00000101166.16	PRELID3B	13.41	22.06	-0.678322
ENSG00000125534.10	PPDPF	7.54	13.22	-0.735613
ENSG00000275464.5	ENSG00000275464	3.15	6.84	-0.917742
ENSG00000274333.4	ENSG00000274333	1.35	4.08	-1.11217
ENSG00000275496.4	ENSG00000275496	0.51	1.54	-0.75028
ENSG00000275895.7	U2AF1L5	3.85	12.23	-1.44776
ENSG00000278233.1	RNA5-8SN2	1.5	166.79	-6.06858
ENSG00000277739.1	5_8S_rRNA	1.5	166.79	-6.06858
ENSG00000154640.15	BTG3	4.95	8.54	-0.6811
ENSG00000156239.12	N6AMT1	1.11	3.06	-0.944237
ENSG00000142149.9	HUNK	0.69	2.92	-1.21383
ENSG00000142207.7	URB1	2.6	4.68	-0.657894
ENSG00000265590.10	CFAP298-TCP10L	2.98	5.17	-0.632502
ENSG00000159079.19	CFAP298	12.04	19.1	-0.624252
ENSG00000243646.10	IL10RB	0.97	2.13	-0.667967
ENSG00000159131.17	GART	15.81	25.37	-0.649578
ENSG00000205670.12	SMIM11A	3.29	5.61	-0.623673
ENSG00000159228.13	CBR1	6.76	11.8	-0.722015
ENSG00000159259.8	CHAF1B	0.59	1.75	-0.790405
ENSG00000185437.15	SH3BGR	31.43	50.31	-0.661911
ENSG00000160193.12	WDR4	1.02	3.82	-1.25468
ENSG00000160194.18	NDUFV3	7.88	14.85	-0.835851
ENSG00000160208.13	RRP1B	5.32	11.44	-0.97699
ENSG00000160213.9	CSTB	25.92	40.77	-0.633789
ENSG00000241945.8	PWP2	0.19	1.71	-1.18733
ENSG00000173638.19	SLC19A1	0.94	1.99	-0.624089
ENSG00000215424.10	MCM3AP-AS1	0.41	1.35	-0.736966
ENSG00000215193.14	PEX26	2.61	5.6	-0.870467
ENSG00000184979.10	USP18	1.03	2.59	-0.822504
ENSG00000288811.1	ENSG00000288811	0.83	1.82	-0.623852
ENSG00000274252.1	GGTLC3	0.98	3.08	-1.04307
ENSG00000185608.9	MRPL40	22.79	37.75	-0.703841
ENSG00000099899.15	TRMT2A	10.28	19.2	-0.840588
ENSG00000099901.17	RANBP1	40.08	74.66	-0.881095
ENSG00000161133.17	USP41	0	1.07	-1.04963
ENSG00000283972.1	FAM247A	2.66	5.68	-0.868004
ENSG00000211643.2	IGLV5-52	0.07	0.87	-0.805427
ENSG00000100228.14	RAB36	0.08	0.84	-0.768674
ENSG00000272578.5	ENSG00000272578	0.18	1.01	-0.768409
ENSG00000250479.9	CHCHD10	111.44	183.07	-0.711099
ENSG00000099953.10	MMP11	3	6.66	-0.937344
ENSG00000286070.2	ENSG00000286070	19.63	34.19	-0.770422
ENSG00000100104.13	SRRD	4.12	6.84	-0.61471
ENSG00000128294.16	TPST2	2.98	5.4	-0.685303
ENSG00000186575.19	NF2	8.01	14.19	-0.753523
ENSG00000100319.13	ZMAT5	11.43	19.25	-0.704096
ENSG00000167065.14	DUSP18	0.58	1.58	-0.707447
ENSG00000184792.16	OSBP2	1.72	5.05	-1.15333
ENSG00000276965.1	ENSG00000276965	1.63	4.23	-0.991748
ENSG00000100234.12	TIMP3	20.84	43.65	-1.03169
ENSG00000253007.2	SNORA50B	0	8.23	-3.20633
ENSG00000128335.14	APOL2	3	6.98	-0.996389
ENSG00000100139.14	MICALL1	6.25	10.56	-0.673088
ENSG00000100196.11	KDELR3	3.14	7.78	-1.08459
ENSG00000100211.11	CBY1	7.39	13.53	-0.792292
ENSG00000228274.5	ENSG00000228274	0.32	1.22	-0.750022
ENSG00000128394.17	APOBEC3F	0.81	2.27	-0.853301
ENSG00000285025.1	ENSG00000285025	0	3.67	-2.22342
ENSG00000100413.17	POLR3H	5.56	11.22	-0.897477
ENSG00000286491.2	ENSG00000286491	1.44	3.19	-0.780069
ENSG00000285531.1	ENSG00000285531	0.12	0.72	-0.61891
ENSG00000167077.13	MEI1	0.52	1.36	-0.634716
ENSG00000100162.15	CENPM	3.41	6.88	-0.837417
ENSG00000198951.12	NAGA	1.98	3.99	-0.743727
ENSG00000189306.11	RRP7A	8.49	23.16	-1.34814
ENSG00000276027.1	RNU12	1.64	7.1	-1.61738
ENSG00000100364.19	KIAA0930	5.07	8.84	-0.696962
ENSG00000128408.9	RIBC2	0	0.51	-0.594549
ENSG00000184164.15	CRELD2	9.02	15.4	-0.710813
ENSG00000188130.14	MAPK12	7.84	13.04	-0.667425
ENSG00000184319.17	RPL23AP82	9.66	17.31	-0.780424
ENSG00000056998.20	GYG2	14.65	22.68	-0.597506
ENSG00000101871.17	MID1	40.52	77.46	-0.918151
ENSG00000169933.17	FRMPD4	0.15	0.74	-0.597453
ENSG00000223487.1	FRMPD4-AS1	0	0.65	-0.722466
ENSG00000101911.13	PRPS2	1.94	3.5	-0.614109
ENSG00000087842.11	PIR	5.95	9.78	-0.633272
ENSG00000174028.6	FAM3C2P	0.62	1.75	-0.763438
ENSG00000047597.7	XK	0.47	1.68	-0.866417
ENSG00000147041.12	SYTL5	16.95	26.08	-0.593244
ENSG00000165175.17	MID1IP1	9.85	15.97	-0.645292
ENSG00000147050.17	KDM6A	29.7	45.19	-0.589342
ENSG00000065923.10	SLC9A7	2.9	5.55	-0.748021
ENSG00000182872.16	RBM10	18.19	29.64	-0.675062
ENSG00000147155.11	EBP	19.19	32.25	-0.719713
ENSG00000221705.1	SNORA11E	0	6.89	-2.98003
ENSG00000154545.17	MAGED4	10.7	16.92	-0.615062
ENSG00000221475.1	SNORA11D	0	6.89	-2.98003
ENSG00000130119.17	GNL3L	5.12	8.36	-0.612977
ENSG00000221750.1	SNORA11G	0	12.36	-3.73985
ENSG00000131089.17	ARHGEF9	6.34	13.19	-0.951023
ENSG00000079482.14	OPHN1	7.44	14.67	-0.89269
ENSG00000147166.11	ITGB1BP2	46.37	79.06	-0.757108
ENSG00000186871.7	ERCC6L	0.78	2.05	-0.776932
ENSG00000186462.9	NAP1L2	0.2	0.86	-0.632268
ENSG00000228906.1	ENSG00000228906	0.08	0.64	-0.602665
ENSG00000265727.2	RN7SL648P	0	2.44	-1.78241
ENSG00000187325.5	TAF9B	3.01	5.13	-0.612285
ENSG00000281566.3	ENSG00000281566	0.47	1.32	-0.658309
ENSG00000101811.14	CSTF2	13.2	21.54	-0.666597
ENSG00000188917.15	TRMT2B	4.81	7.96	-0.624961
ENSG00000102384.14	CENPI	1.34	2.77	-0.688056
ENSG00000126953.8	TIMM8A	5.47	12.18	-1.02651
ENSG00000125962.16	ARMCX5	2.93	6.13	-0.859373
ENSG00000271147.8	ARMCX5-GPRASP2	4.53	9.23	-0.887455
ENSG00000198932.13	GPRASP1	0.48	1.35	-0.667064
ENSG00000158301.20	GPRASP2	3.52	13.54	-1.68563
ENSG00000198908.12	BHLHB9	0.5	1.4	-0.678072
ENSG00000182916.8	TCEAL7	2.09	4.56	-0.847478
ENSG00000281091.3	ENSG00000281091	0.23	1.72	-1.14495
ENSG00000231728.5	TMSB15B-AS1	0.03	0.79	-0.797315
ENSG00000158427.15	TMSB15B	4.96	7.96	-0.588186
ENSG00000133131.15	MORC4	5.2	9.27	-0.728096
ENSG00000101935.12	AMMECR1	1.94	3.74	-0.689071
ENSG00000228532.4	SUMO2P21	0	1.19	-1.13093
ENSG00000003096.14	KLHL13	1.7	3.38	-0.697971
ENSG00000077713.19	SLC25A43	0.8	2.11	-0.788918
ENSG00000171155.8	C1GALT1C1	6.55	10.79	-0.643015
ENSG00000156697.13	UTP14A	9.47	18.75	-0.915591
ENSG00000056277.16	ZNF280C	0.82	1.98	-0.711374
ENSG00000134597.17	RBMX2	13.44	22.02	-0.672817
ENSG00000076770.15	MBNL3	2.11	5.72	-1.11155
ENSG00000196972.9	SMIM10L2B	1.31	5.68	-1.53196
ENSG00000226031.5	FGF13-AS1	0.34	1.12	-0.661831
ENSG00000147383.11	NSDHL	9.15	16.65	-0.798188
ENSG00000183837.10	PNMA3	2.18	3.9	-0.623755
ENSG00000198695.2	MT-ND6	5.02	8.53	-0.662713
ENSG00000273730.1	5_8S_rRNA	1.5	166.79	-6.06858
ENSG00000275405.1	U1	268.66	1358.9	-2.33429
ENSG00000276700.1	RNA5-8SN4	1.5	166.79	-6.06858
ENSG00000275757.1	5_8S_rRNA	1.5	166.79	-6.06858
