# Supplementary material for: miR-124-3p downregulates EGR1 to suppress ischemia-hypoxia reperfusion injury in human iPS cell-derived cardiomyocytes
Source: Sci Rep. 2024 Jun 27;14:14811. doi: 10.1038/s41598-024-65373-x (PMC11208498; doi:10.1038/s41598-024-65373-x)
Supplement: Supplementary file 1 — Supplementary Information 1. [file 41598_2024_65373_MOESM1_ESM.zip › FPKM.xlsx]

## Sheet: 20220705130916_star_rsem_gene_f
gene_id	gene_name	Rn1634_NV0182_hiPS-CM_IH-R_RNA_sample_S16_star_anno_rsem.genes.results	Rn1635_NV0182_hiPS-CM_NC_RNA_sample_S17_star_anno_rsem.genes.results
ENSG00000223972.5	DDX11L1	0	0
ENSG00000227232.5	WASH7P	7.88	4.49
ENSG00000278267.1	MIR6859-1	0	0
ENSG00000243485.5	MIR1302-2HG	0	0
ENSG00000284332.1	MIR1302-2	0	0
ENSG00000237613.2	FAM138A	0	0
ENSG00000268020.3	OR4G4P	0	0
ENSG00000240361.2	OR4G11P	0	0
ENSG00000186092.7	OR4F5	0	0
ENSG00000238009.6	ENSG00000238009	0	0.01
ENSG00000239945.1	ENSG00000239945	0.1	0
ENSG00000233750.3	CICP27	0	0.01
ENSG00000268903.1	ENSG00000268903	1.34	1.98
ENSG00000269981.1	ENSG00000269981	0	1.42
ENSG00000239906.1	ENSG00000239906	0	0
ENSG00000241860.7	ENSG00000241860	2.34	1.44
ENSG00000222623.1	RNU6-1100P	0	0
ENSG00000241599.1	ENSG00000241599	0	0
ENSG00000279928.2	DDX11L17	0	0
ENSG00000279457.4	WASH9P	7.44	8.13
ENSG00000273874.1	MIR6859-2	0	0
ENSG00000228463.10	ENSG00000228463	0.04	0.21
ENSG00000286448.1	ENSG00000286448	0	0
ENSG00000236679.2	RPL23AP24	0.94	0
ENSG00000236601.2	ENSG00000236601	0	0
ENSG00000237094.12	ENSG00000237094	9.59	8.25
ENSG00000269732.1	WBP1LP7	0	0
ENSG00000284733.2	OR4F29	0	0
ENSG00000233653.3	CICP7	0	0
ENSG00000250575.1	ENSG00000250575	0.88	0.74
ENSG00000278757.1	U6	0	0
ENSG00000230021.10	ENSG00000230021	0	0
ENSG00000235146.2	ENSG00000235146	0	0
ENSG00000225972.1	MTND1P23	0.22	0
ENSG00000225630.1	MTND2P28	0.97	1.5
ENSG00000237973.1	MTCO1P12	3.66	4.35
ENSG00000278791.1	ENSG00000278791	0	0
ENSG00000229344.1	MTCO2P12	0	0
ENSG00000240409.1	MTATP8P1	0	0
ENSG00000248527.1	MTATP6P1	8.02	9.16
ENSG00000198744.5	MTCO3P12	0.09	0
ENSG00000268663.1	WBP1LP6	0	0
ENSG00000284662.2	OR4F16	0	0
ENSG00000229376.3	CICP3	0	0
ENSG00000228327.4	ENSG00000228327	2.79	2.04
ENSG00000223181.1	RNU6-1199P	0	0
ENSG00000229905.1	ENSG00000229905	0	0
ENSG00000237491.10	LINC01409	1.32	1.28
ENSG00000285268.1	ENSG00000285268	0	0
ENSG00000230092.7	ENSG00000230092	0.48	0.28
ENSG00000177757.2	FAM87B	0.02	0
ENSG00000228794.11	LINC01128	12.53	6.72
ENSG00000225880.5	LINC00115	0.98	0.74
ENSG00000288531.1	ENSG00000288531	0.02	0
ENSG00000230368.2	FAM41C	0	0
ENSG00000234711.1	TUBB8P11	0	0
ENSG00000283040.1	ENSG00000283040	0	0
ENSG00000272438.1	ENSG00000272438	0	0
ENSG00000230699.2	ENSG00000230699	0.04	0.12
ENSG00000241180.1	ENSG00000241180	0	0
ENSG00000223764.2	LINC02593	1.82	1.73
ENSG00000187634.13	SAMD11	7.68	4.52
ENSG00000188976.11	NOC2L	36.81	43.01
ENSG00000187961.15	KLHL17	5.28	7.55
ENSG00000187583.11	PLEKHN1	0.2	0.46
ENSG00000187642.9	PERM1	0.25	0.03
ENSG00000272512.1	ENSG00000272512	0.71	0.49
ENSG00000188290.11	HES4	19.9	24.52
ENSG00000187608.10	ISG15	14.5	22.94
ENSG00000231702.2	ENSG00000231702	0	0
ENSG00000224969.1	ENSG00000224969	0	0
ENSG00000188157.15	AGRN	60.16	65.34
ENSG00000242590.1	ENSG00000242590	1.48	0.93
ENSG00000217801.11	ENSG00000217801	6.24	0.15
ENSG00000273443.1	ENSG00000273443	0	0
ENSG00000237330.3	RNF223	0.81	0.05
ENSG00000131591.18	C1orf159	6.17	4.83
ENSG00000285812.1	ENSG00000285812	0	0
ENSG00000223823.1	LINC01342	0	0
ENSG00000207730.3	MIR200B	0	0
ENSG00000207607.3	MIR200A	0	0
ENSG00000198976.1	MIR429	0	0
ENSG00000272141.1	ENSG00000272141	0	0.04
ENSG00000205231.1	TTLL10-AS1	0.01	0
ENSG00000162571.14	TTLL10	0	0
ENSG00000186891.14	TNFRSF18	0.32	0.91
ENSG00000186827.11	TNFRSF4	0	0.09
ENSG00000078808.19	SDF4	64.02	66.42
ENSG00000176022.7	B3GALT6	11.96	14.43
ENSG00000184163.3	C1QTNF12	1.13	0.21
ENSG00000260179.1	ENSG00000260179	0.05	0.07
ENSG00000160087.21	UBE2J2	34.6	30.83
ENSG00000230415.1	LINC01786	0.95	1.3
ENSG00000162572.21	SCNN1D	0.79	1.33
ENSG00000131584.19	ACAP3	22.44	18.83
ENSG00000278073.1	MIR6726	0	0
ENSG00000169972.12	PUSL1	7.72	12.58
ENSG00000127054.22	INTS11	36.87	41.06
ENSG00000283712.1	MIR6727	0	0
ENSG00000240731.1	ENSG00000240731	0.64	0.79
ENSG00000224051.7	CPTP	14.95	15.66
ENSG00000169962.5	TAS1R3	0.38	0.14
ENSG00000107404.21	DVL1	24.67	25.19
ENSG00000284372.1	MIR6808	0	0
ENSG00000162576.17	MXRA8	33.64	44.3
ENSG00000175756.14	AURKAIP1	115.38	157.78
ENSG00000223663.2	NDUFB4P8	0	0
ENSG00000221978.13	CCNL2	59.3	52.99
ENSG00000224870.8	MRPL20-AS1	7.88	9.53
ENSG00000242485.6	MRPL20	85.11	132.12
ENSG00000264293.2	RN7SL657P	0	0
ENSG00000272455.1	MRPL20-DT	0.96	0.69
ENSG00000235098.9	ANKRD65	0.1	0.19
ENSG00000225905.1	ENSG00000225905	0	0
ENSG00000205116.4	TMEM88B	0.02	0.04
ENSG00000225285.1	LINC01770	0.27	0.85
ENSG00000179403.12	VWA1	2.99	4.19
ENSG00000215915.10	ATAD3C	0.22	0.03
ENSG00000160072.20	ATAD3B	15.94	26.31
ENSG00000284740.2	ENSG00000284740	3.79	2.33
ENSG00000197785.14	ATAD3A	28.58	38.37
ENSG00000205090.9	TMEM240	1.12	3.02
ENSG00000160075.12	SSU72	61.53	60.37
ENSG00000215014.5	ENSG00000215014	0.57	0.33
ENSG00000274481.1	ENSG00000274481	0	0
ENSG00000228594.4	FNDC10	5.7	3.88
ENSG00000286989.1	ENSG00000286989	0.07	0.18
ENSG00000272106.1	ENSG00000272106	3.15	1.77
ENSG00000197530.13	MIB2	45.99	30.53
ENSG00000189409.14	MMP23B	2.83	1.41
ENSG00000248333.9	CDK11B	13.82	10.18
ENSG00000272004.1	ENSG00000272004	0.15	0.12
ENSG00000189339.12	SLC35E2B	10.53	10.06
ENSG00000269737.2	ENSG00000269737	0.03	0
ENSG00000215914.4	MMP23A	0.45	1.17
ENSG00000008128.23	CDK11A	11.49	8.46
ENSG00000268575.1	ENSG00000268575	1.36	1.05
ENSG00000227775.3	ENSG00000227775	0.11	0.58
ENSG00000215790.8	SLC35E2A	8.82	5.41
ENSG00000008130.15	NADK	16.44	18.26
ENSG00000078369.18	GNB1	118.41	136.11
ENSG00000231050.2	ENSG00000231050	0.22	0.18
ENSG00000169885.10	CALML6	0.16	0
ENSG00000178821.13	TMEM52	3.91	0.16
ENSG00000142609.20	CFAP74	0.29	0.09
ENSG00000233542.2	ENSG00000233542	0.09	0
ENSG00000187730.9	GABRD	0.23	0
ENSG00000226969.1	ENSG00000226969	0	0.11
ENSG00000067606.17	PRKCZ	27.88	21.7
ENSG00000271806.1	ENSG00000271806	0	0.02
ENSG00000182873.5	PRKCZ-AS1	0.28	0.22
ENSG00000162585.17	FAAP20	24.17	33.27
ENSG00000234396.3	ENSG00000234396	0	0
ENSG00000157933.10	SKI	5.89	5.6
ENSG00000287356.1	ENSG00000287356	0.61	0.53
ENSG00000116151.14	MORN1	2.42	3.02
ENSG00000272161.1	ENSG00000272161	0	0
ENSG00000269896.2	ENSG00000269896	0.23	0.41
ENSG00000272420.1	ENSG00000272420	0.09	0.22
ENSG00000157916.20	RER1	48.69	68.93
ENSG00000157911.11	PEX10	9.28	14
ENSG00000149527.18	PLCH2	0.46	0.07
ENSG00000224387.1	ENSG00000224387	0	0
ENSG00000229393.1	ENSG00000229393	0	0.17
ENSG00000157881.16	PANK4	26.8	25.12
ENSG00000197921.6	HES5	0	0
ENSG00000272449.2	ENSG00000272449	0.37	0.1
ENSG00000238164.6	TNFRSF14-AS1	0	0.02
ENSG00000157873.18	TNFRSF14	0.34	0.23
ENSG00000225931.3	ENSG00000225931	0	0
ENSG00000228037.1	ENSG00000228037	0.08	0
ENSG00000289610.1	ENSG00000289610	0	0
ENSG00000157870.17	PRXL2B	9.59	9.22
ENSG00000142606.16	MMEL1	0.14	0.19
ENSG00000237058.1	MMEL1-AS1	0	0
ENSG00000215912.12	TTC34	0.05	0
ENSG00000285945.1	ENSG00000285945	0	0
ENSG00000283259.1	ENSG00000283259	0	0
ENSG00000233234.1	ENSG00000233234	0	0
ENSG00000287396.1	ENSG00000287396	0	0
ENSG00000231630.1	ENSG00000231630	0	0
ENSG00000284745.1	ENSG00000284745	0	0
ENSG00000169717.7	ACTRT2	0	0
ENSG00000177133.13	PRDM16-DT	5.49	4.86
ENSG00000142611.17	PRDM16	3.3	4.26
ENSG00000283572.1	MIR4251	0	0
ENSG00000226286.1	ENSG00000226286	0	0
ENSG00000279839.1	ENSG00000279839	0.04	0.18
ENSG00000272235.1	ENSG00000272235	0.11	0.11
ENSG00000287828.1	ENSG00000287828	0.39	0.37
ENSG00000286518.1	ENSG00000286518	0	0
ENSG00000130762.15	ARHGEF16	9.69	8.91
ENSG00000272088.1	ENSG00000272088	0.82	0
ENSG00000162591.16	MEGF6	5.44	6.15
ENSG00000207776.1	MIR551A	0	0
ENSG00000238260.2	ENSG00000238260	0.09	0.02
ENSG00000158109.15	TPRG1L	10.42	7.87
ENSG00000116213.16	WRAP73	5.52	8.94
ENSG00000078900.15	TP73	0.02	0.09
ENSG00000227589.1	TP73-AS3	0	0
ENSG00000235131.1	TP73-AS2	0	0
ENSG00000227372.12	TP73-AS1	8.55	8.62
ENSG00000276189.1	ENSG00000276189	0	0
ENSG00000162592.10	CCDC27	0	0
ENSG00000235169.11	SMIM1	4.07	5.53
ENSG00000130764.10	LRRC47	40.06	40.27
ENSG00000266075.2	RN7SL574P	0	0
ENSG00000272153.1	ENSG00000272153	0	0.16
ENSG00000116198.14	CEP104	11.27	6.67
ENSG00000169598.17	DFFB	2.53	1.8
ENSG00000198912.12	C1orf174	13.63	9.76
ENSG00000236423.7	LINC01134	0.91	0.15
ENSG00000233304.7	LINC01346	0.04	0
ENSG00000226374.3	LINC01345	0	0
ENSG00000284668.2	LINC02780	0	0
ENSG00000284703.1	ENSG00000284703	0	0
ENSG00000229280.1	EEF1DP6	0	0
ENSG00000235054.4	LINC01777	0	0
ENSG00000284694.1	ENSG00000284694	0	0
ENSG00000227169.2	ENSG00000227169	0	0
ENSG00000232596.3	LINC01646	0	0
ENSG00000196581.11	AJAP1	0	0.03
ENSG00000287586.1	ENSG00000287586	0	0
ENSG00000284739.1	ENSG00000284739	0	0
ENSG00000284674.1	LINC02781	0	0
ENSG00000231510.1	LINC02782	0	0
ENSG00000284616.1	ENSG00000284616	0	0
ENSG00000284692.2	ENSG00000284692	0	0
ENSG00000284666.1	ENSG00000284666	0	0
ENSG00000260972.1	ENSG00000260972	0	0
ENSG00000283356.1	ENSG00000283356	0	0
ENSG00000236948.2	ENSG00000236948	0	0
ENSG00000264341.1	ENSG00000264341	0	0
ENSG00000264101.1	MIR4689	0	0
ENSG00000131697.18	NPHP4	2.04	1.3
ENSG00000069424.16	KCNAB2	0.7	0.51
ENSG00000116254.18	CHD5	0.07	0.03
ENSG00000285629.1	ENSG00000285629	0	0
ENSG00000116251.11	RPL22	140.05	156.37
ENSG00000226944.1	RNF207-AS1	0.17	0.14
ENSG00000158286.13	RNF207	34.81	42.21
ENSG00000116237.16	ICMT	21.3	33.23
ENSG00000225077.3	LINC00337	0.2	0.08
ENSG00000173673.8	HES3	0	0
ENSG00000158292.7	GPR153	2.57	1.1
ENSG00000097021.20	ACOT7	19.18	21.66
ENSG00000271746.1	ENSG00000271746	0.05	0.04
ENSG00000069812.11	HES2	0.02	0.2
ENSG00000187017.18	ESPN	2.16	3.45
ENSG00000265392.1	MIR4252	0	0
ENSG00000231868.1	ENSG00000231868	0	0
ENSG00000215788.11	TNFRSF25	9.6	7.31
ENSG00000171680.23	PLEKHG5	20.43	26.06
ENSG00000162408.11	NOL9	9.74	11.48
ENSG00000253022.1	RNU6-731P	0	0
ENSG00000229519.2	ENSG00000229519	0	0
ENSG00000173662.21	TAS1R1	0	0
ENSG00000204859.13	ZBTB48	7.58	12.51
ENSG00000162413.17	KLHL21	45.71	30.98
ENSG00000116273.6	PHF13	16.62	10.42
ENSG00000041988.16	THAP3	11.86	11.34
ENSG00000007923.17	DNAJC11	36.18	34.55
ENSG00000228750.7	LINC01672	0	0
ENSG00000284744.1	ENSG00000284744	0	0
ENSG00000237436.1	CAMTA1-DT	0	0
ENSG00000171735.19	CAMTA1	54.07	51.49
ENSG00000227950.1	ENSG00000227950	0	0
ENSG00000237365.1	ENSG00000237365	0	0
ENSG00000207056.1	RNU1-8P	0	0
ENSG00000237402.1	CAMTA1-IT1	0.53	0
ENSG00000237728.2	CAMTA1-AS2	0	0
ENSG00000225126.1	CAMTA1-AS1	0	0
ENSG00000270171.1	ENSG00000270171	0	0.04
ENSG00000270035.1	ENSG00000270035	0	0
ENSG00000269978.1	ENSG00000269978	0	0
ENSG00000049245.13	VAMP3	36.64	39.33
ENSG00000269925.1	ENSG00000269925	0.47	0.51
ENSG00000049246.15	PER3	0.23	0.36
ENSG00000236266.1	ENSG00000236266	0	0
ENSG00000049247.14	UTS2	0	0.02
ENSG00000049249.9	TNFRSF9	0.41	0.69
ENSG00000270330.1	ENSG00000270330	0	0
ENSG00000116288.13	PARK7	117.98	176.93
ENSG00000200344.1	Y_RNA	0	0
ENSG00000284747.1	ENSG00000284747	0	0.16
ENSG00000284716.1	ENSG00000284716	0.08	0
ENSG00000116285.13	ERRFI1	36.76	13.09
ENSG00000238290.1	ENSG00000238290	0.08	0.02
ENSG00000232848.1	ENSG00000232848	0	0
ENSG00000229305.1	ENSG00000229305	0	0
ENSG00000288816.1	ENSG00000288816	0	0
ENSG00000227634.3	LINC01714	0.11	0
ENSG00000200975.1	RNU1-7P	0	0
ENSG00000233645.1	ENSG00000233645	0	0
ENSG00000251977.1	RNU6-991P	0	0
ENSG00000162426.16	SLC45A1	0.28	0.07
ENSG00000252254.1	Y_RNA	0	0
ENSG00000142599.19	RERE	23.76	20.79
ENSG00000232912.6	RERE-AS1	0	0
ENSG00000221083.1	ENSG00000221083	0	0
ENSG00000270282.1	ENSG00000270282	0	0
ENSG00000234619.1	RPL7P11	0	0
ENSG00000224315.2	RPL7P7	0.07	0.06
ENSG00000222511.2	Y_RNA	0	0
ENSG00000226545.1	ENSG00000226545	0	0
ENSG00000228423.2	ENSG00000228423	0.19	0
ENSG00000229716.2	RPL23AP19	0	0
ENSG00000074800.16	ENO1	2530.68	1299.3
ENSG00000274258.1	MIR6728	0	0
ENSG00000230679.1	ENO1-AS1	0	0.41
ENSG00000201725.1	RNU6-304P	0	0
ENSG00000238249.2	HMGN2P17	0	0
ENSG00000232208.2	ENSG00000232208	0	0
ENSG00000232663.2	ENSG00000232663	0	0
ENSG00000131686.15	CA6	0	0
ENSG00000265141.2	RN7SL451P	0	0
ENSG00000197241.4	SLC2A7	0	0
ENSG00000142583.18	SLC2A5	0.13	0.24
ENSG00000252404.1	ENSG00000252404	0	0
ENSG00000180758.12	GPR157	24.91	13.41
ENSG00000228526.7	MIR34AHG	1.51	1.47
ENSG00000284357.1	MIR34A	0	0
ENSG00000234546.5	LNCTAM34A	1.41	1.76
ENSG00000049239.13	H6PD	3.08	3.8
ENSG00000171621.14	SPSB1	4.19	3.52
ENSG00000284652.1	ENSG00000284652	0.05	0
ENSG00000284693.2	LINC02606	0.09	0.18
ENSG00000252956.1	RNA5SP40	0	0
ENSG00000235263.1	ENSG00000235263	0	0
ENSG00000171612.7	SLC25A33	4.89	4.9
ENSG00000231181.1	ENSG00000231181	0.18	0.08
ENSG00000188807.13	TMEM201	6.13	6.21
ENSG00000171608.17	PIK3CD	1.69	1.57
ENSG00000179840.5	PIK3CD-AS1	0	0
ENSG00000233268.3	ENSG00000233268	0	0
ENSG00000231789.3	PIK3CD-AS2	0.99	1.6
ENSG00000171603.18	CLSTN1	25.74	21.96
ENSG00000271264.1	MZT1P1	0	0
ENSG00000280113.2	ENSG00000280113	0	0
ENSG00000178585.15	CTNNBIP1	23.4	31.05
ENSG00000223989.1	ENSG00000223989	0	0
ENSG00000285701.1	ENSG00000285701	0	0
ENSG00000162441.12	LZIC	25.44	29.66
ENSG00000228150.1	ENSG00000228150	0.26	0
ENSG00000173614.14	NMNAT1	8.04	10.94
ENSG00000202415.1	RN7SKP269	0.23	0.56
ENSG00000283611.2	TMEM274P	0	0
ENSG00000265521.1	MIR5697	0	0
ENSG00000241326.1	ENSG00000241326	0	0
ENSG00000162444.12	RBP7	25.17	33.93
ENSG00000130939.20	UBE4B	15.43	16.69
ENSG00000224340.1	ENSG00000224340	0	0
ENSG00000233623.2	PGAM1P11	0.21	0
ENSG00000201746.1	RNU6-828P	0	0
ENSG00000054523.19	KIF1B	19.93	23.38
ENSG00000264881.1	ENSG00000264881	0	0
ENSG00000199562.1	RNU6-37P	0	0
ENSG00000264501.2	RN7SL731P	13.26	23.33
ENSG00000284735.1	ENSG00000284735	0	0
ENSG00000284642.1	ENSG00000284642	0.41	0.37
ENSG00000142657.21	PGD	66.18	65.19
ENSG00000271989.1	ENSG00000271989	0	0.05
ENSG00000251503.8	CENPS-CORT	1.38	2.53
ENSG00000175279.22	CENPS	4.68	6.63
ENSG00000241563.4	CORT	0.28	0
ENSG00000160049.12	DFFA	16.38	40.75
ENSG00000203469.2	ENSG00000203469	0	0
ENSG00000142655.13	PEX14	16.62	15.94
ENSG00000287727.1	ENSG00000287727	0	0
ENSG00000243267.3	RN7SL614P	0	0
ENSG00000130940.15	CASZ1	25.21	26.1
ENSG00000272078.1	ENSG00000272078	0	0
ENSG00000225158.2	HSPE1P24	0	0
ENSG00000175262.14	C1orf127	0.07	0.03
ENSG00000215785.2	CFL1P6	0	0.09
ENSG00000120948.19	TARDBP	44.45	60.13
ENSG00000009724.17	MASP2	0.13	0.05
ENSG00000116649.10	SRM	34.26	61.93
ENSG00000171824.14	EXOSC10	29.44	29.98
ENSG00000226849.1	ENSG00000226849	0.03	0
ENSG00000230337.2	EXOSC10-AS1	0.83	1.61
ENSG00000198793.13	MTOR	27.05	32.24
ENSG00000225602.5	MTOR-AS1	0	0
ENSG00000253086.1	RNU6-537P	0	0
ENSG00000171819.5	ANGPTL7	0	0.26
ENSG00000207451.1	RNU6-291P	0	0
ENSG00000238173.1	RPL39P6	0	0
ENSG00000120942.14	UBIAD1	6.48	8.04
ENSG00000238199.1	UBE2V2P3	0	0
ENSG00000284646.1	ENSG00000284646	0	0
ENSG00000224338.2	MTCYBP45	0	0
ENSG00000204624.8	DISP3	0.07	0.03
ENSG00000285833.1	ENSG00000285833	0	0
ENSG00000235643.2	LINC01647	0	0
ENSG00000284708.1	ENSG00000284708	0	0
ENSG00000116661.11	FBXO2	3.53	4.34
ENSG00000132879.14	FBXO44	9.39	8.02
ENSG00000116663.11	FBXO6	2.49	1.94
ENSG00000116670.15	MAD2L2	22.92	25.17
ENSG00000162490.7	DRAXIN	0.12	0.11
ENSG00000177674.16	AGTRAP	13.92	20.99
ENSG00000215910.8	C1orf167	0.22	1.42
ENSG00000177553.6	C1orf167-AS1	0	0
ENSG00000177000.13	MTHFR	17.47	12.31
ENSG00000011021.23	CLCN6	9.79	7.7
ENSG00000276470.1	ENSG00000276470	0	0
ENSG00000278852.1	ENSG00000278852	0	0
ENSG00000175206.11	NPPA	352.07	507.07
ENSG00000275915.1	ENSG00000275915	0	0
ENSG00000120937.9	NPPB	2185.39	3075.07
ENSG00000224904.1	SBF1P2	0.03	0
ENSG00000285646.2	ENSG00000285646	1.66	2.88
ENSG00000199347.1	RNU5E-1	0	0
ENSG00000201801.1	RNU5E-4P	0	0
ENSG00000116685.16	KIAA2013	58.43	24.61
ENSG00000083444.17	PLOD1	104.32	86.87
ENSG00000287384.1	ENSG00000287384	0	0.28
ENSG00000116688.18	MFN2	130.74	136.23
ENSG00000270914.1	ENSG00000270914	0	0
ENSG00000116691.11	MIIP	11.41	22.08
ENSG00000202461.1	Y_RNA	0	0
ENSG00000276869.1	MIR6729	0	0
ENSG00000243539.3	RN7SL649P	0	0
ENSG00000120949.15	TNFRSF8	0.07	0
ENSG00000201135.1	RNU6-777P	0	0
ENSG00000227875.2	RPL23AP89	0	0
ENSG00000285604.1	ENSG00000285604	0	0
ENSG00000283789.1	MIR7846	0	0
ENSG00000028137.19	TNFRSF1B	0.06	0.1
ENSG00000263676.1	MIR4632	0	0
ENSG00000225196.2	RPL10P17	0	0
ENSG00000252969.1	SNORA70	0	0
ENSG00000048707.15	VPS13D	13.59	14.01
ENSG00000239149.1	SNORA59A	16.65	25.13
ENSG00000229484.2	LINC02766	0.02	0.08
ENSG00000162496.9	DHRS3	21.64	18.42
ENSG00000221340.1	RNU6ATAC18P	0	0
ENSG00000276830.1	MIR6730	0	0
ENSG00000288927.1	ENSG00000288927	0.23	0.81
ENSG00000272482.1	ENSG00000272482	1.57	1.93
ENSG00000204518.3	AADACL4	0.02	0
ENSG00000226166.2	ENSG00000226166	0	0
ENSG00000188984.12	AADACL3	0	0
ENSG00000157330.10	C1orf158	0	0
ENSG00000116726.5	PRAMEF12	0	0
ENSG00000116721.9	PRAMEF1	0	0.03
ENSG00000228338.1	LINC01784	0	0
ENSG00000239810.3	PRAMEF11	0	0
ENSG00000231103.2	PRAMEF30P	0	0
ENSG00000179172.10	HNRNPCL1	0.04	0
ENSG00000120952.4	PRAMEF2	0	0
ENSG00000243073.4	PRAMEF4	0	0
ENSG00000187545.5	PRAMEF10	0	0
ENSG00000204510.5	PRAMEF7	0	0
ENSG00000207434.1	RNU6-1072P	0	0
ENSG00000234064.1	PRAMEF29P	0	0
ENSG00000232423.6	PRAMEF6	0	0
ENSG00000274178.2	PRAMEF28P	0	0
ENSG00000274764.6	PRAMEF27	0	0
ENSG00000277058.3	HNRNPCL3	0	0
ENSG00000229571.7	PRAMEF25	0	0
ENSG00000277862.1	PRAMEF34P	0	0
ENSG00000236179.1	PRAMEF35P	0	0
ENSG00000275774.3	HNRNPCL2	0	0
ENSG00000229978.1	PRAMEF36P	0	0
ENSG00000233336.1	ENSG00000233336	0	0
ENSG00000280267.5	PRAMEF26	0	0
ENSG00000179412.11	HNRNPCL4	0	0
ENSG00000204505.5	PRAMEF9	0	0
ENSG00000279169.3	PRAMEF13	0.02	0
ENSG00000279804.2	PRAMEF18	0	0
ENSG00000250894.1	PRAMEF31P	0	0
ENSG00000270601.4	PRAMEF5	0	0
ENSG00000231219.1	PRAMEF32P	0	0
ENSG00000207511.1	RNU6-771P	0	0
ENSG00000182330.10	PRAMEF8	0	0
ENSG00000237700.2	PRAMEF33	0	0.07
ENSG00000204501.7	PRAMEF15	0	0
ENSG00000228229.2	ENSG00000228229	0	0
ENSG00000204481.8	PRAMEF14	0	0
ENSG00000204480.8	PRAMEF19	0	0
ENSG00000204479.4	PRAMEF17	0	0
ENSG00000204478.10	PRAMEF20	0	0
ENSG00000162494.6	LRRC38	0.06	0.15
ENSG00000259961.1	ENSG00000259961	0	0
ENSG00000215909.3	BRWD1P1	0	0
ENSG00000162493.17	PDPN	8.01	13.26
ENSG00000222952.1	RNA5SP41	0	0
ENSG00000237445.2	ENSG00000237445	0	0
ENSG00000253085.1	ENSG00000253085	0	0
ENSG00000116731.23	PRDM2	3.69	3.35
ENSG00000289380.1	ENSG00000289380	0.35	0.06
ENSG00000189337.17	KAZN	7.73	2.08
ENSG00000252151.1	RNU6-1265P	0	0
ENSG00000231606.2	ENSG00000231606	0	0
ENSG00000234593.3	KAZN-AS1	0	0
ENSG00000235829.1	TBCAP2	0	0
ENSG00000287756.1	ENSG00000287756	0	0
ENSG00000175147.13	TMEM51-AS1	2.98	0.85
ENSG00000171729.14	TMEM51	19.54	6.52
ENSG00000204464.7	TMEM51-AS2	0	0
ENSG00000215720.4	MFFP1	0	0
ENSG00000278480.1	ZBTB2P1	0.09	0
ENSG00000142621.21	FHAD1	0.1	0.18
ENSG00000233485.1	FHAD1-AS1	0	0
ENSG00000236045.1	ENSG00000236045	0	0
ENSG00000228140.2	ENSG00000228140	0.01	0
ENSG00000142634.13	EFHD2	17.66	5.25
ENSG00000162438.12	CTRC	0	0
ENSG00000142615.8	CELA2A	0.05	0
ENSG00000215704.10	CELA2B	0	0
ENSG00000132906.18	CASP9	48.14	7.53
ENSG00000116138.13	DNAJC16	12.82	11
ENSG00000251866.1	SCARNA21B	0	0
ENSG00000272510.1	ENSG00000272510	0	0
ENSG00000116771.6	AGMAT	0.54	1.25
ENSG00000237301.1	ENSG00000237301	0.15	0.03
ENSG00000235084.3	CHCHD2P6	0	0.1
ENSG00000252417.1	RNU7-179P	0	0
ENSG00000236500.1	CD24P1	0	0
ENSG00000197312.12	DDI2	4.38	4.93
ENSG00000215695.2	RSC1A1	1.02	1.75
ENSG00000271742.1	ENSG00000271742	0	0
ENSG00000116786.13	PLEKHM2	41.06	36.84
ENSG00000237938.5	ENSG00000237938	0	0
ENSG00000162461.8	SLC25A34	0.93	0.6
ENSG00000224459.2	SLC25A34-AS1	0	0
ENSG00000162460.7	TMEM82	0	0.02
ENSG00000162458.13	FBLIM1	43.62	42.19
ENSG00000224321.1	RPL12P14	0.22	0
ENSG00000233954.6	UQCRHL	4.01	5.42
ENSG00000178715.8	ENSG00000178715	0.13	0
ENSG00000179743.4	FLJ37453	1.77	1.02
ENSG00000065526.12	SPEN	5.11	3.84
ENSG00000270620.1	ENSG00000270620	0	0
ENSG00000116809.12	ZBTB17	20.98	19.67
ENSG00000234607.2	ENSG00000234607	0	0
ENSG00000231353.1	ENSG00000231353	0	0
ENSG00000275503.1	ENSG00000275503	0	0
ENSG00000224966.4	TBC1D3P6	0	0
ENSG00000183888.4	SRARP	0.03	0.04
ENSG00000233078.1	ENSG00000233078	0	0
ENSG00000173641.18	HSPB7	429.19	489.79
ENSG00000186510.12	CLCNKA	1.18	1.06
ENSG00000232456.1	ENSG00000232456	0.38	0.63
ENSG00000184908.20	CLCNKB	6.24	6.7
ENSG00000185519.9	FAM131C	0.79	1.22
ENSG00000142627.13	EPHA2	60.75	50.47
ENSG00000227959.2	ENSG00000227959	0.09	0.15
ENSG00000224621.1	ENSG00000224621	0	0.16
ENSG00000234166.1	ARHGEF19-AS1	0	0.11
ENSG00000142632.17	ARHGEF19	0.56	0.66
ENSG00000237276.9	ANO7L1	0.64	0.04
ENSG00000288398.1	ENSG00000288398	1.76	3.12
ENSG00000132881.12	CPLANE2	3.02	7.18
ENSG00000233929.1	MT1XP1	2.05	2.5
ENSG00000037637.11	FBXO42	21.18	8.32
ENSG00000055070.17	SZRD1	49.91	50.76
ENSG00000226457.1	RPL22P3	0	0
ENSG00000187144.11	SPATA21	0	0
ENSG00000157191.20	NECAP2	24.18	17.82
ENSG00000226029.1	LINC01772	0.07	0.06
ENSG00000080947.15	CROCCP3	1.61	1.09
ENSG00000206652.1	RNU1-1	3901.23	1972.39
ENSG00000261135.1	ENSG00000261135	0.35	0.61
ENSG00000285853.1	ENSG00000285853	0	0
ENSG00000224174.2	ENSG00000224174	0	0
ENSG00000233421.5	LINC01783	0.56	1.84
ENSG00000277344.1	RNU1-6P	0	0
ENSG00000225710.1	PDE4DIPP8	0	0
ENSG00000219481.11	NBPF1	10.17	11.81
ENSG00000271732.1	ENSG00000271732	0	0
ENSG00000215908.10	CROCCP2	8.72	7.3
ENSG00000283773.1	ENSG00000283773	0	5.93
ENSG00000186301.8	MST1P2	0.11	0.3
ENSG00000282143.1	ENSG00000282143	0.06	0
ENSG00000207513.1	RNU1-3	396.99	1972.39
ENSG00000280114.1	ENSG00000280114	0	0
ENSG00000236698.1	EIF1AXP1	5.75	11.7
ENSG00000268869.6	ESPNP	0	0.08
ENSG00000279151.1	ENSG00000279151	0	0
ENSG00000282740.1	ENSG00000282740	0	0
ENSG00000058453.17	CROCC	1.76	2.11
ENSG00000227684.2	CROCCP4	0	0.22
ENSG00000207389.1	RNU1-4	396.99	67.33
ENSG00000186715.11	MST1L	0.18	0.46
ENSG00000223643.6	ENSG00000223643	0	0
ENSG00000230239.1	PDE4DIPP9	0	0
ENSG00000263811.1	MIR3675	0	0
ENSG00000228549.5	ENSG00000228549	0.82	2.15
ENSG00000277234.1	RNU1-5P	0	0
ENSG00000238142.3	ENSG00000238142	5.15	3.87
ENSG00000235241.1	ENSG00000235241	0	0
ENSG00000207005.1	RNU1-2	396.99	67.33
ENSG00000272426.1	ENSG00000272426	0.79	0.11
ENSG00000117122.14	MFAP2	19.61	26.69
ENSG00000286898.1	ENSG00000286898	0	0
ENSG00000226526.1	ENSG00000226526	0	0
ENSG00000159363.19	ATP13A2	12.83	20.88
ENSG00000288636.1	ENSG00000288636	0	0
ENSG00000117118.10	SDHB	121.9	142.78
ENSG00000117115.13	PADI2	0.07	0.04
ENSG00000204362.6	LINC02783	0	0
ENSG00000282843.1	ENSG00000282843	0	0
ENSG00000142623.11	PADI1	0.37	0.26
ENSG00000142619.4	PADI3	0.01	0
ENSG00000266634.1	MIR3972	0	0
ENSG00000159339.13	PADI4	0	0
ENSG00000276747.1	PADI6	0.03	0
ENSG00000227751.1	RCC2-AS1	0	0
ENSG00000179051.14	RCC2	34.26	25.46
ENSG00000074964.17	ARHGEF10L	11.48	14.49
ENSG00000236648.2	LINC02810	0	0
ENSG00000117148.8	ACTL8	0	0.06
ENSG00000284653.1	ENSG00000284653	0	0
ENSG00000261781.1	LINC01654	0	0
ENSG00000117154.12	IGSF21	0.13	0.07
ENSG00000280222.1	ENSG00000280222	0.01	0
ENSG00000230035.2	IGSF21-AS1	0	0
ENSG00000225387.1	ENSG00000225387	0	0
ENSG00000179023.9	KLHDC7A	0.11	0.41
ENSG00000235282.3	DYNLL1P3	0	0
ENSG00000225478.2	ENSG00000225478	0	0
ENSG00000009709.12	PAX7	0	0
ENSG00000179002.5	TAS1R2	0	0
ENSG00000159423.17	ALDH4A1	21.74	22.29
ENSG00000265606.1	MIR4695	0	0
ENSG00000221662.1	MIR1290	0	0
ENSG00000169991.11	IFFO2	5.11	4.45
ENSG00000272084.1	ENSG00000272084	0.46	0.53
ENSG00000127481.15	UBR4	71.93	44.03
ENSG00000230424.2	EMC1-AS1	0.45	0.61
ENSG00000127463.16	EMC1	22.18	26.59
ENSG00000053372.5	MRTO4	17.67	35.37
ENSG00000286064.1	ENSG00000286064	0	0
ENSG00000211454.16	AKR7L	0.24	0.13
ENSG00000162482.5	AKR7A3	0.24	0.09
ENSG00000270728.1	ENSG00000270728	0	0
ENSG00000053371.13	AKR7A2	16.32	20.39
ENSG00000200403.1	RNU6-1099P	0	0
ENSG00000040487.13	SLC66A1	20.08	12.27
ENSG00000077549.19	CAPZB	54.45	68.29
ENSG00000240490.3	RN7SL277P	0	0
ENSG00000173436.15	MICOS10	66.79	95.36
ENSG00000201609.1	RNU4-28P	0	0
ENSG00000235185.1	ENSG00000235185	0	0
ENSG00000158747.15	NBL1	1.06	1.63
ENSG00000270136.6	MICOS10-NBL1	0.02	1.11
ENSG00000226396.1	ENSG00000226396	0.49	1.32
ENSG00000158748.4	HTR6	0	0
ENSG00000162542.14	TMCO4	1.09	2.09
ENSG00000178828.7	RNF186	0	0
ENSG00000235434.1	ENSG00000235434	0	0
ENSG00000169914.6	OTUD3	2.28	3.57
ENSG00000188784.4	PLA2G2E	0	0.05
ENSG00000242688.3	RN7SL304P	0	0
ENSG00000188257.12	PLA2G2A	0.83	0.28
ENSG00000127472.11	PLA2G5	0	0
ENSG00000117215.15	PLA2G2D	0	0
ENSG00000158786.5	PLA2G2F	0	0
ENSG00000227066.2	ENSG00000227066	0	0
ENSG00000187980.7	PLA2G2C	0	0
ENSG00000162543.6	UBXN10	0.17	0.21
ENSG00000228105.2	LINC01757	0	0
ENSG00000284710.1	ENSG00000284710	0	0
ENSG00000158816.16	VWA5B1	0	0.02
ENSG00000226664.1	ENSG00000226664	0	0
ENSG00000236963.8	LINC01141	0	0
ENSG00000226487.1	ENSG00000226487	0	0
ENSG00000284641.1	ENSG00000284641	0	0
ENSG00000284743.1	ENSG00000284743	0	0
ENSG00000162545.6	CAMK2N1	1.59	1.72
ENSG00000289402.1	ENSG00000289402	0	0
ENSG00000090432.7	MUL1	20.9	20.89
ENSG00000215520.3	RPS4XP4	0	0
ENSG00000183114.8	FAM43B	2.12	0.28
ENSG00000158825.6	CDA	0	0
ENSG00000158828.8	PINK1	59.55	34.48
ENSG00000284005.1	MIR6084	0	0
ENSG00000117242.7	PINK1-AS	1.83	2.26
ENSG00000244038.11	DDOST	140.52	145.93
ENSG00000117245.13	KIF17	2	2.18
ENSG00000235432.1	ENSG00000235432	0	0
ENSG00000189410.12	SH2D5	2.98	2.64
ENSG00000233069.1	ENSG00000233069	0	0
ENSG00000127483.19	HP1BP3	86.68	63.72
ENSG00000075151.24	EIF4G3	15.99	22
ENSG00000251914.1	RNU7-200P	0	0
ENSG00000221808.1	MIR1256	0	0
ENSG00000233072.1	RPS15AP6	0.16	0
ENSG00000236073.2	ENSG00000236073	0	0
ENSG00000235112.1	HSPE1P27	0	0
ENSG00000287192.1	ENSG00000287192	0.04	0.13
ENSG00000117298.16	ECE1	48.89	33.42
ENSG00000236936.1	ENSG00000236936	0.07	0
ENSG00000231105.2	ECE1-AS1	0	0
ENSG00000236216.5	PPP1R11P1	0	0
ENSG00000228823.1	PDE4DIPP10	0	0
ENSG00000236009.1	ENSG00000236009	0	0
ENSG00000227001.3	NBPF2P	0	0.12
ENSG00000187952.9	HS6ST1P1	0	0.04
ENSG00000186543.7	CROCCP5	0	0
ENSG00000142794.19	NBPF3	0.2	0.31
ENSG00000176378.8	PFN1P10	0	0
ENSG00000162551.14	ALPL	0.48	0.5
ENSG00000233431.1	LINC02596	0	0
ENSG00000076864.21	RAP1GAP	4.05	2.45
ENSG00000090686.16	USP48	12.66	14.46
ENSG00000231978.2	ENSG00000231978	0	0
ENSG00000187942.12	LDLRAD2	0.02	0.05
ENSG00000142798.20	HSPG2	71.21	71.22
ENSG00000232037.3	ENSG00000232037	0	0
ENSG00000283234.1	ENSG00000283234	0	0
ENSG00000219073.8	CELA3B	0	0.09
ENSG00000285959.1	ENSG00000285959	0	0
ENSG00000273610.1	RN7SL386P	0	0
ENSG00000201919.1	RNU6-1022P	0	0
ENSG00000142789.20	CELA3A	0	0
ENSG00000278124.1	RN7SL186P	0	0
ENSG00000201273.1	RNU6-776P	0	0
ENSG00000228397.3	LINC01635	0.11	0.06
ENSG00000218510.9	LINC00339	6.15	4.87
ENSG00000070831.17	CDC42	139.96	132.38
ENSG00000285752.1	CDC42-AS1	0.12	0
ENSG00000285794.1	ENSG00000285794	2.96	4.64
ENSG00000230068.2	CDC42-IT1	0	0.06
ENSG00000271428.1	MPHOSPH6P1	0	0
ENSG00000162552.15	WNT4	0.17	0.15
ENSG00000285873.1	ENSG00000285873	0.06	0
ENSG00000266564.1	MIR4418	0	0
ENSG00000234397.3	PPIAP34	0	0
ENSG00000279625.1	ENSG00000279625	0	0
ENSG00000184677.18	ZBTB40	5.07	4.75
ENSG00000237200.1	ZBTB40-IT1	0	0
ENSG00000070886.12	EPHA8	0.02	0.1
ENSG00000276835.2	MIR6127	0	0
ENSG00000173372.17	C1QA	0	0
ENSG00000159189.12	C1QC	0	0.1
ENSG00000173369.17	C1QB	0	0
ENSG00000133216.17	EPHB2	14.02	14.51
ENSG00000265422.1	MIR4684	0	0
ENSG00000225952.1	ENSG00000225952	0	0
ENSG00000264014.1	MIR4253	0	0
ENSG00000215906.8	LACTBL1	0	0
ENSG00000227868.7	TEX46	0	0
ENSG00000004487.18	KDM1A	74.94	76.88
ENSG00000240553.1	ENSG00000240553	0.11	0
ENSG00000263793.1	MIR3115	0	0
ENSG00000266802.1	ENSG00000266802	0	0
ENSG00000169641.14	LUZP1	15.1	14.52
ENSG00000229010.1	ENSG00000229010	0	0
ENSG00000206935.1	RNU6-514P	0	0
ENSG00000252578.1	RNU6-135P	0	0
ENSG00000289014.1	ENSG00000289014	0.93	0.14
ENSG00000179546.5	HTR1D	0.01	0.03
ENSG00000215381.3	ENSG00000215381	0	0
ENSG00000261326.4	LINC01355	0.23	0.42
ENSG00000284726.1	ENSG00000284726	0	0
ENSG00000125944.21	HNRNPR	61.51	65.35
ENSG00000125945.15	ZNF436	38.14	11.46
ENSG00000249087.8	ZNF436-AS1	5.53	1.35
ENSG00000201405.1	Y_RNA	0	0
ENSG00000271420.1	ENSG00000271420	0.37	0.19
ENSG00000204219.11	TCEA3	26.66	13.74
ENSG00000232482.2	ENSG00000232482	0	0
ENSG00000088280.20	ASAP3	13.6	19.14
ENSG00000007968.7	E2F2	0.4	0.71
ENSG00000235052.1	ENSG00000235052	0	0.1
ENSG00000117318.9	ID3	89.25	109.25
ENSG00000285802.1	ENSG00000285802	0.06	0.08
ENSG00000197880.10	MDS2	0	0
ENSG00000229239.2	ENSG00000229239	0	0
ENSG00000142676.14	RPL11	849.96	863.39
ENSG00000236810.7	ELOA-AS1	2.02	1.25
ENSG00000011007.13	ELOA	17.04	17.84
ENSG00000057757.10	PITHD1	30.54	28.57
ENSG00000011009.11	LYPLA2	36.69	53.47
ENSG00000117308.15	GALE	41	47.05
ENSG00000117305.15	HMGCL	13.82	16.79
ENSG00000179163.12	FUCA1	4.69	6.14
ENSG00000188822.8	CNR2	0.01	0.01
ENSG00000229106.1	BTBD6P1	0	0
ENSG00000232557.3	ENSG00000232557	0	0
ENSG00000264926.1	MIR378F	0	0
ENSG00000230228.2	H3P1	0	0
ENSG00000189266.13	PNRC2	37.97	40.05
ENSG00000188529.15	SRSF10	50.79	55.36
ENSG00000215905.4	ENSG00000215905	0	0
ENSG00000225315.2	ENSG00000225315	0	0
ENSG00000142661.19	MYOM3	0.07	0.05
ENSG00000230703.1	MYOM3-AS1	0	0
ENSG00000142677.4	IL22RA1	0	0
ENSG00000185436.12	IFNLR1	1.45	2.01
ENSG00000158055.17	GRHL3	0.09	0.05
ENSG00000230023.2	LINC02800	0	0
ENSG00000232298.2	GRHL3-AS1	0	0
ENSG00000001460.18	STPG1	0.37	1.75
ENSG00000001461.17	NIPAL3	2.25	1.88
ENSG00000288982.1	ENSG00000288982	0	0
ENSG00000286061.1	RCAN3AS	0	0
ENSG00000117602.13	RCAN3	2.36	2.63
ENSG00000264443.1	NCMAP-DT	0	0
ENSG00000184454.7	NCMAP	0.02	0.06
ENSG00000227312.2	ENSG00000227312	0	0
ENSG00000239106.1	Y_RNA	0	0
ENSG00000133226.18	SRRM1	14.67	17.91
ENSG00000284699.1	ENSG00000284699	0	0
ENSG00000169504.15	CLIC4	151.84	75.51
ENSG00000238482.1	RNU6-1208P	0	0
ENSG00000020633.19	RUNX3	0.25	0.07
ENSG00000278034.1	MIR6731	0	0
ENSG00000229162.1	RUNX3-AS1	0	0
ENSG00000261025.1	ENSG00000261025	0	0
ENSG00000264371.1	MIR4425	0	0
ENSG00000285823.1	LINC02793	0	0
ENSG00000233755.1	ENSG00000233755	0	0
ENSG00000233419.3	IFITM3P7	0	0
ENSG00000231953.2	ENSG00000231953	0	0
ENSG00000117614.10	SYF2	26.36	11.59
ENSG00000284602.1	ENSG00000284602	0.11	0.23
ENSG00000284657.1	ENSG00000284657	0.25	0.15
ENSG00000117616.18	RSRP1	34.89	19.76
ENSG00000272432.1	ENSG00000272432	0	0.46
ENSG00000261349.1	ENSG00000261349	0.33	0
ENSG00000187010.21	RHD	0	0
ENSG00000224183.1	SDHDP6	0.4	0
ENSG00000259984.1	ENSG00000259984	0	0
ENSG00000183726.11	TMEM50A	34.56	31.3
ENSG00000188672.19	RHCE	0.23	0.09
ENSG00000238084.4	ENSG00000238084	0.2	0
ENSG00000204178.11	MACO1	13.03	8.16
ENSG00000157978.12	LDLRAP1	5.36	5.57
ENSG00000225643.1	ENSG00000225643	0	0
ENSG00000117643.15	MAN1C1	38.91	18.21
ENSG00000233478.1	ENSG00000233478	0	0
ENSG00000162430.18	SELENON	11.67	13
ENSG00000255054.3	ENSG00000255054	0	0
ENSG00000228172.5	ENSG00000228172	0.14	0.07
ENSG00000117640.18	MTFR1L	76.99	80.56
ENSG00000272478.1	ENSG00000272478	0	0
ENSG00000127423.11	AUNIP	1.71	2.77
ENSG00000236528.2	ENSG00000236528	0.17	0
ENSG00000182749.6	PAQR7	8.45	5.61
ENSG00000207302.1	Y_RNA	0	0
ENSG00000117632.23	STMN1	213.96	228.1
ENSG00000229786.1	SNRPFP2	0	0
ENSG00000223624.1	ENSG00000223624	0	0
ENSG00000283938.1	MIR3917	0	0
ENSG00000158006.14	PAFAH2	3.2	4.56
ENSG00000207237.1	RNU6-110P	0	0
ENSG00000252190.1	ENSG00000252190	0	0
ENSG00000252691.1	ENSG00000252691	0	0
ENSG00000158008.10	EXTL1	2.39	4.58
ENSG00000158014.15	SLC30A2	1.66	3.99
ENSG00000284309.1	ENSG00000284309	0	0
ENSG00000158022.7	TRIM63	52.31	32.66
ENSG00000175087.10	PDIK1L	2.56	1.75
ENSG00000197245.6	FAM110D	0.7	0.84
ENSG00000282872.2	C1orf232	0	0
ENSG00000236782.7	ZNF593OS	0.06	0
ENSG00000142684.9	ZNF593	20.66	36.16
ENSG00000142675.18	CNKSR1	1.82	2.28
ENSG00000188782.9	CATSPER4	0	0.02
ENSG00000236155.7	ZPLD2P	0.19	0.38
ENSG00000278572.1	ENSG00000278572	0	0
ENSG00000130695.16	CEP85	11.91	13.6
ENSG00000270733.1	ENSG00000270733	0	0
ENSG00000142669.15	SH3BGRL3	36.36	40.7
ENSG00000158062.21	UBXN11	5.48	5.75
ENSG00000169442.9	CD52	0	0.2
ENSG00000176092.17	CRYBG2	1.66	1.98
ENSG00000225854.2	ENSG00000225854	0	0
ENSG00000176083.18	ZNF683	0	0
ENSG00000131914.11	LIN28A	6.06	10.05
ENSG00000117682.17	DHDDS	14.41	28.65
ENSG00000223583.1	ENSG00000223583	0	0
ENSG00000225891.2	DHDDS-AS1	0.04	0.06
ENSG00000198830.11	HMGN2	110.23	140.88
ENSG00000224129.1	DPPA2P2	0	0
ENSG00000117676.14	RPS6KA1	9.97	9.8
ENSG00000238705.1	MIR1976	0	0
ENSG00000243905.3	RN7SL679P	0	0
ENSG00000252802.1	Y_RNA	0	0
ENSG00000252429.2	RNU7-29P	0	0
ENSG00000289452.1	ENSG00000289452	0	1.75
ENSG00000229247.2	ENSG00000229247	0	0
ENSG00000238316.1	ENSG00000238316	0	0
ENSG00000235069.2	ENSG00000235069	0	0
ENSG00000260063.1	ENSG00000260063	0.16	0.27
ENSG00000117713.21	ARID1A	11.58	12.49
ENSG00000060642.12	PIGV	1.63	4.3
ENSG00000241188.3	RN7SL165P	0	0
ENSG00000287810.1	ENSG00000287810	0	0
ENSG00000204160.12	ZDHHC18	5.33	5.4
ENSG00000175793.12	SFN	0.45	1.03
ENSG00000142751.15	GPN2	16.49	18.6
ENSG00000226698.1	ENSG00000226698	0	0
ENSG00000289554.1	ENSG00000289554	0.88	0.13
ENSG00000198746.13	GPATCH3	9.2	6.47
ENSG00000090273.14	NUDC	47.5	72.2
ENSG00000131910.5	NR0B2	0.59	0.48
ENSG00000175707.10	KDF1	0.22	0.88
ENSG00000172746.6	RPL12P13	0	0
ENSG00000224064.1	RPL32P6	0	0
ENSG00000225294.1	OSTCP2	0	0
ENSG00000253368.4	TRNP1	17.63	25
ENSG00000158246.8	TENT5B	26.66	21.73
ENSG00000090020.11	SLC9A1	2.08	1.24
ENSG00000229985.2	ENSG00000229985	0	0
ENSG00000214973.3	CHCHD3P3	0.23	0.26
ENSG00000225159.1	NPM1P39	0.05	0.2
ENSG00000225990.2	SNRPEP7	0	0
ENSG00000224311.1	ENSG00000224311	0	0
ENSG00000142784.16	WDTC1	12.96	9.79
ENSG00000252098.1	Y_RNA	0	0
ENSG00000243659.1	ENSG00000243659	0	0
ENSG00000186501.15	TMEM222	20.78	22.77
ENSG00000206888.1	RNU6-48P	0	0
ENSG00000241547.1	ACTG1P20	0.59	0.68
ENSG00000142765.18	SYTL1	1.91	2.82
ENSG00000142733.17	MAP3K6	3.2	3.96
ENSG00000142748.13	FCN3	0	0.33
ENSG00000174950.11	CD164L2	0	0.08
ENSG00000231207.1	ENSG00000231207	0	0
ENSG00000181773.7	GPR3	0.43	1.02
ENSG00000158195.11	WASF2	11.37	6.93
ENSG00000241169.1	ENSG00000241169	0	0
ENSG00000237429.1	ENSG00000237429	0	0
ENSG00000126705.15	AHDC1	13.6	4.52
ENSG00000000938.13	FGR	0	0
ENSG00000235912.1	ENSG00000235912	2.6	0.73
ENSG00000233975.2	LINC02574	0	0
ENSG00000126709.16	IFI6	4.95	3.91
ENSG00000225886.3	ENSG00000225886	0	0
ENSG00000206767.1	RNU6-949P	0	0
ENSG00000226662.2	CHMP1AP1	0	0
ENSG00000207095.1	RNU6-424P	0	0
ENSG00000287244.1	ENSG00000287244	0.1	0
ENSG00000009780.16	FAM76A	2.49	7.22
ENSG00000231344.1	ENSG00000231344	0	0
ENSG00000230833.1	RPEP3	0	0.06
ENSG00000117758.14	STX12	11.97	11.95
ENSG00000269971.1	ENSG00000269971	0	0
ENSG00000270031.1	ENSG00000270031	0	0
ENSG00000223062.1	RNU6-1245P	0	0
ENSG00000286433.1	ENSG00000286433	0	0
ENSG00000117751.18	PPP1R8	28.41	28.45
ENSG00000252947.1	SCARNA1	0	1.43
ENSG00000130775.16	THEMIS2	0.12	0.26
ENSG00000117748.10	RPA2	25.7	26.87
ENSG00000130768.15	SMPDL3B	0.35	1.29
ENSG00000227050.1	ENSG00000227050	0	0
ENSG00000158156.9	XKR8	7.22	7
ENSG00000158161.16	EYA3	5.21	7
ENSG00000238231.2	ENSG00000238231	0	0.43
ENSG00000240750.3	RN7SL559P	0	0
ENSG00000228589.3	SPCS2P4	2.37	1.96
ENSG00000228943.1	ENSG00000228943	0	0
ENSG00000289576.1	ENSG00000289576	0	0
ENSG00000214812.3	ENSG00000214812	0	0
ENSG00000253005.1	RNU6-176P	0	0
ENSG00000169403.12	PTAFR	0.09	0.21
ENSG00000126698.11	DNAJC8	63.95	69.79
ENSG00000130770.18	ATP5IF1	147.07	171.36
ENSG00000270605.1	ENSG00000270605	0.12	0.09
ENSG00000271398.1	ENSG00000271398	0	0
ENSG00000130766.5	SESN2	18.29	8.3
ENSG00000130772.14	MED18	6.39	6.57
ENSG00000204138.13	PHACTR4	5.92	5.99
ENSG00000206779.1	Y_RNA	0	0
ENSG00000229820.2	ENSG00000229820	0	0
ENSG00000221216.1	RNU6ATAC27P	0	0
ENSG00000180198.17	RCC1	17.35	14.55
ENSG00000242125.3	SNHG3	10.99	11.86
ENSG00000274266.1	SNORA73A	1909.71	1828.19
ENSG00000200087.1	SNORA73B	1004.08	991.84
ENSG00000231468.2	PRDX3P2	0	0
ENSG00000279443.1	ENSG00000279443	0.75	0.25
ENSG00000180098.9	TRNAU1AP	11.03	15.36
ENSG00000197989.15	SNHG12	13.48	13.28
ENSG00000221539.1	SNORD99	0	0
ENSG00000278274.1	SNORA61	0	17.29
ENSG00000273544.1	SNORA44	0	0
ENSG00000280498.1	SNORA16A	16.78	18.84
ENSG00000274582.1	SNORA16A	0	0
ENSG00000120656.14	TAF12	12.55	14.66
ENSG00000188060.8	RAB42	0.41	1.01
ENSG00000229388.1	LINC01715	0.07	0.23
ENSG00000270103.3	ENSG00000270103	19.54	79.49
ENSG00000274978.1	RNU11	0	0
ENSG00000162419.13	GMEB1	3.12	3.36
ENSG00000252777.1	ENSG00000252777	0	0
ENSG00000289291.1	ENSG00000289291	0.6	0.27
ENSG00000198492.16	YTHDF2	44.8	40.46
ENSG00000116329.12	OPRD1	0.06	0.01
ENSG00000233427.1	ENSG00000233427	0.04	0.1
ENSG00000199756.1	Y_RNA	0	0
ENSG00000159023.22	EPB41	9.79	8.55
ENSG00000225616.2	ENSG00000225616	0	0
ENSG00000206704.1	Y_RNA	0	0
ENSG00000277958.1	Metazoa_SRP	0	0
ENSG00000253304.2	TMEM200B	2.43	3.95
ENSG00000225750.1	ENSG00000225750	0	0
ENSG00000116350.18	SRSF4	35	24.82
ENSG00000277916.1	ENSG00000277916	0	0
ENSG00000116353.16	MECR	11.17	20.41
ENSG00000237934.1	ENSG00000237934	0	0
ENSG00000060656.20	PTPRU	4.09	7.44
ENSG00000230523.1	LINC01756	0	0
ENSG00000225011.4	ENSG00000225011	0	0
ENSG00000228176.1	ENSG00000228176	0	0
ENSG00000284676.1	ENSG00000284676	0	0
ENSG00000270927.1	ENSG00000270927	0	0
ENSG00000233399.2	LINC01648	0	0
ENSG00000233372.1	ENSG00000233372	0	0
ENSG00000231251.1	ENSG00000231251	0	0
ENSG00000236335.1	ENSG00000236335	0	0
ENSG00000231949.1	ENSG00000231949	0	0
ENSG00000162510.6	MATN1	0.41	0.19
ENSG00000186056.10	MATN1-AS1	0.35	0.35
ENSG00000287510.1	ENSG00000287510	0	0
ENSG00000162511.8	LAPTM5	0.18	0.29
ENSG00000264773.1	MIR4420	0	0
ENSG00000229607.1	ENSG00000229607	0	0
ENSG00000223382.6	LINC01778	0.36	0.02
ENSG00000222784.1	RN7SKP91	0	0
ENSG00000235143.1	ENSG00000235143	0	0
ENSG00000162512.16	SDC3	14.8	15.7
ENSG00000266210.2	RN7SL371P	0	0
ENSG00000134644.16	PUM1	40.4	31.76
ENSG00000237329.2	ENSG00000237329	0	0
ENSG00000232768.1	ENSG00000232768	0	0
ENSG00000215900.4	SELENOWP1	0	0
ENSG00000225142.2	ENSG00000225142	0	0
ENSG00000084628.10	NKAIN1	0.33	0.25
ENSG00000060688.13	SNRNP40	29.92	32.71
ENSG00000229447.2	ENSG00000229447	0.39	0.22
ENSG00000121766.16	ZCCHC17	17.87	26.69
ENSG00000229044.1	ENSG00000229044	0	0
ENSG00000121769.8	FABP3	334.36	517.25
ENSG00000168528.12	SERINC2	1.84	2.46
ENSG00000215899.3	ENSG00000215899	0	0
ENSG00000206981.1	RNU6-40P	0	0
ENSG00000260386.6	LDC1P	0	0
ENSG00000265961.1	Y_RNA	0	0
ENSG00000284543.1	LINC01226	0	0
ENSG00000229167.2	ENSG00000229167	0.26	0
ENSG00000142910.16	TINAGL1	5.4	8.28
ENSG00000121764.12	HCRTR1	0.04	0.09
ENSG00000162517.13	PEF1	53.36	54.57
ENSG00000235790.7	PEF1-AS1	0.32	0.45
ENSG00000264078.1	ENSG00000264078	0.11	0
ENSG00000084636.18	COL16A1	5.02	10.35
ENSG00000121753.13	ADGRB2	14.24	16.65
ENSG00000266580.1	MIR4254	0	0
ENSG00000254545.1	ENSG00000254545	0	0
ENSG00000134668.13	SPOCD1	2.05	1.05
ENSG00000203620.2	ENSG00000203620	0	0
ENSG00000269967.1	ENSG00000269967	0	0
ENSG00000184007.22	PTP4A2	157.41	165.79
ENSG00000288678.1	ENSG00000288678	0	0
ENSG00000228634.1	ENSG00000228634	0	0
ENSG00000284702.1	ENSG00000284702	0	0
ENSG00000121774.18	KHDRBS1	38.61	42.01
ENSG00000203325.3	ENSG00000203325	0	0
ENSG00000121775.18	TMEM39B	5.04	2.71
ENSG00000266203.1	MIR5585	0	0
ENSG00000276493.1	Metazoa_SRP	0	0
ENSG00000025800.14	KPNA6	21.43	23.43
ENSG00000250135.1	ENSG00000250135	3.24	0.91
ENSG00000084652.16	TXLNA	20.81	20.5
ENSG00000160050.16	CCDC28B	10.38	15.72
ENSG00000224066.1	ENSG00000224066	0.46	0.69
ENSG00000160051.12	IQCC	1.49	1.55
ENSG00000222046.3	DCDC2B	0	0
ENSG00000160055.20	TMEM234	5.45	12.22
ENSG00000084623.12	EIF3I	181.54	192.4
ENSG00000220785.8	MTMR9LP	1.15	1.2
ENSG00000183615.6	FAM167B	0	0.08
ENSG00000182866.17	LCK	0.17	0.19
ENSG00000277617.1	Metazoa_SRP	0	0
ENSG00000252450.1	Y_RNA	0	0
ENSG00000116478.12	HDAC1	32.36	34.89
ENSG00000175130.7	MARCKSL1	82.53	109.47
ENSG00000233775.1	ENSG00000233775	0	0.11
ENSG00000162526.7	TSSK3	0.09	0.27
ENSG00000225828.2	FAM229A	1.52	0.82
ENSG00000160058.19	BSDC1	49.85	24.22
ENSG00000224333.1	GAPDHP20	0	0
ENSG00000270850.1	ENSG00000270850	0.2	0
ENSG00000229259.1	LRRC37A12P	0	0
ENSG00000263529.2	RN7SL122P	0	0
ENSG00000254553.1	ENSG00000254553	0.63	0.33
ENSG00000273274.2	ZBTB8B	0.48	0.39
ENSG00000160062.15	ZBTB8A	1.5	1.13
ENSG00000176261.16	ZBTB8OS	30.73	46.27
ENSG00000200591.1	Y_RNA	0	0
ENSG00000162521.19	RBBP4	88.84	88.74
ENSG00000162520.15	SYNC	0.1	1.3
ENSG00000224409.1	ENSG00000224409	0	0
ENSG00000162522.11	KIAA1522	1.96	1.32
ENSG00000134684.12	YARS1	48.03	57.07
ENSG00000116497.18	S100PBP	14.86	15.23
ENSG00000160097.20	FNDC5	0.85	0.98
ENSG00000121905.10	HPCA	0	0
ENSG00000121900.19	TMEM54	2.06	3.85
ENSG00000287691.1	ENSG00000287691	0	0
ENSG00000116514.17	RNF19B	10.99	5.51
ENSG00000278966.2	ENSG00000278966	0	0.04
ENSG00000217644.5	ENSG00000217644	0	0
ENSG00000239670.1	ENSG00000239670	0	0
ENSG00000236065.2	ENSG00000236065	0	0
ENSG00000004455.17	AK2	107.41	102.65
ENSG00000276645.1	Metazoa_SRP	0	0.48
ENSG00000142920.17	AZIN2	1.38	1.83
ENSG00000278997.1	ENSG00000278997	0.03	0.08
ENSG00000116525.14	TRIM62	1.37	0.57
ENSG00000279179.1	ENSG00000279179	0	0
ENSG00000284721.1	ENSG00000284721	0	0
ENSG00000160094.15	ZNF362	4.93	5.07
ENSG00000270115.1	ENSG00000270115	0.12	0.1
ENSG00000184389.9	A3GALT2	0	0
ENSG00000225313.5	ENSG00000225313	0	0
ENSG00000134686.20	PHC2	43.51	35.08
ENSG00000284154.1	MIR3605	0	0
ENSG00000222112.1	RN7SKP16	0.26	0.21
ENSG00000233246.1	PHC2-AS1	0.11	0
ENSG00000234512.1	TLR12P	0	0
ENSG00000121903.15	ZSCAN20	0.98	1.31
ENSG00000235907.2	ENSG00000235907	0	0
ENSG00000121904.19	CSMD2	0.07	0.06
ENSG00000227000.2	HSPD1P14	0	0
ENSG00000176256.11	HMGB4	0	0
ENSG00000231163.6	CSMD2-AS1	0	0
ENSG00000201148.1	RNA5SP42	0	0
ENSG00000142698.15	C1orf94	0.02	0
ENSG00000270241.1	ENSG00000270241	0	0
ENSG00000287703.1	ENSG00000287703	0	0.1
ENSG00000207941.1	MIR552	0	0
ENSG00000163866.9	SMIM12	25.35	34.19
ENSG00000189280.3	GJB5	0	0
ENSG00000189433.7	GJB4	0	0.02
ENSG00000255811.1	ENSG00000255811	0	0
ENSG00000188910.8	GJB3	0.09	0.07
ENSG00000187513.9	GJA4	0.23	0.54
ENSG00000230163.1	ENSG00000230163	0	0
ENSG00000116544.12	DLGAP3	0.04	0.07
ENSG00000284773.1	ENSG00000284773	0	0.03
ENSG00000241014.2	GPR199P	0.14	0
ENSG00000271741.1	ENSG00000271741	1.55	0.86
ENSG00000243749.1	TMEM35B	0.26	2.08
ENSG00000163867.17	ZMYM6	2.8	3.97
ENSG00000197056.11	ZMYM1	2.03	3.58
ENSG00000233940.1	RPL12P45	0	0
ENSG00000228348.1	EFCAB14P1	0	0
ENSG00000284640.1	ENSG00000284640	0	0.02
ENSG00000116560.11	SFPQ	114.78	110.56
ENSG00000201868.1	Y_RNA	0	0
ENSG00000146463.12	ZMYM4	13.96	18.33
ENSG00000240374.3	RN7SL503P	0	0
ENSG00000201542.1	SNORA62	0	0
ENSG00000229994.1	RPL5P4	0.05	0.23
ENSG00000227409.1	ZMYM4-AS1	0	0
ENSG00000278702.1	Metazoa_SRP	0	0
ENSG00000142687.18	KIAA0319L	21.52	23.22
ENSG00000236274.1	ENSG00000236274	0	0
ENSG00000020129.16	NCDN	8.65	13.77
ENSG00000239636.2	TFAP2E-AS1	0	0.04
ENSG00000116819.9	TFAP2E	0.13	0
ENSG00000126067.12	PSMB2	37.52	41.31
ENSG00000142686.8	C1orf216	1	2.4
ENSG00000092853.14	CLSPN	1.28	3.15
ENSG00000232335.1	ENSG00000232335	0	0
ENSG00000134698.11	AGO4	6.27	5.92
ENSG00000092847.13	AGO1	4.13	5.58
ENSG00000271164.1	CFAP97P1	0	0
ENSG00000286899.1	ENSG00000286899	0	0
ENSG00000271914.1	ENSG00000271914	0.15	0
ENSG00000126070.20	AGO3	10.31	9.83
ENSG00000271554.1	ENSG00000271554	0	0
ENSG00000232862.5	ENSG00000232862	0	0
ENSG00000092850.12	TEKT2	0.83	0.34
ENSG00000116863.11	ADPRS	41.3	24.82
ENSG00000171812.13	COL8A2	0.03	0.11
ENSG00000054116.12	TRAPPC3	36.12	41.01
ENSG00000116871.16	MAP7D1	89.29	81.35
ENSG00000264592.2	RN7SL131P	0	0
ENSG00000054118.15	THRAP3	39.17	36.61
ENSG00000231849.1	UBE2V2P4	0	0
ENSG00000214193.11	SH3D21	8.59	5.26
ENSG00000142694.7	EVA1B	6.48	9
ENSG00000286379.1	ENSG00000286379	0.05	0.02
ENSG00000196182.11	STK40	19.9	19.39
ENSG00000181817.6	LSM10	11.86	19.3
ENSG00000222821.1	RNU4-27P	0	0
ENSG00000116885.18	OSCP1	4.5	6.4
ENSG00000201448.1	SNORA63C	45.72	0
ENSG00000116898.12	MRPS15	68.2	109.96
ENSG00000119535.18	CSF3R	0.08	0.16
ENSG00000230214.1	FTLP18	0	0
ENSG00000284705.1	ENSG00000284705	0	0
ENSG00000284720.1	ENSG00000284720	0	0
ENSG00000234481.2	ENSG00000234481	0	0
ENSG00000163873.10	GRIK3	0.02	0.04
ENSG00000284650.1	ENSG00000284650	0	0
ENSG00000223944.2	ENSG00000223944	0	0
ENSG00000264698.1	MIR4255	0	0
ENSG00000207328.1	RNU6-636P	0	0
ENSG00000252368.1	RNA5SP43	0	0
ENSG00000230451.2	RPS29P6	0	0
ENSG00000233621.3	LINC01137	0.12	0.23
ENSG00000163874.11	ZC3H12A	5.58	2.84
ENSG00000283724.1	MIR6732	0	0
ENSG00000163875.16	MEAF6	29.34	27.38
ENSG00000263675.1	MIR5581	0	0
ENSG00000163877.11	SNIP1	4.84	3.38
ENSG00000232273.1	FTH1P1	0	0
ENSG00000237749.4	ENSG00000237749	0	0
ENSG00000163879.11	DNALI1	5.1	6.52
ENSG00000134697.13	GNL2	44.99	60.32
ENSG00000284748.1	ENSG00000284748	0	0
ENSG00000169218.14	RSPO1	0	0
ENSG00000116922.15	C1orf109	10.14	12
ENSG00000134690.11	CDCA8	13.8	10.36
ENSG00000183317.17	EPHA10	0.02	0.03
ENSG00000200421.1	Y_RNA	0	0
ENSG00000214141.4	ACTN4P2	0	0
ENSG00000227416.2	ENSG00000227416	0	0
ENSG00000185090.15	MANEAL	0.36	1.1
ENSG00000233728.1	ENSG00000233728	0	0
ENSG00000196449.4	YRDC	14.35	15.33
ENSG00000197982.14	C1orf122	32.6	40.05
ENSG00000188786.10	MTF1	2.06	1.19
ENSG00000235673.1	ENSG00000235673	0	0
ENSG00000230955.1	ENSG00000230955	0.11	0
ENSG00000204084.13	INPP5B	3.01	2.65
ENSG00000252448.1	SNORA63	0	0
ENSG00000222282.1	RNU6-584P	0	0
ENSG00000277168.1	Metazoa_SRP	0	0
ENSG00000183431.12	SF3A3	30.73	38.34
ENSG00000212541.1	RNU6-510P	0	0
ENSG00000183386.10	FHL3	8.41	6.58
ENSG00000183520.12	UTP11	20.72	26.25
ENSG00000185668.8	POU3F1	0.03	0.01
ENSG00000224592.5	MIR3659HG	0	0.07
ENSG00000223589.2	ENSG00000223589	0	0
ENSG00000265596.1	MIR3659	0	0
ENSG00000284623.1	LINC02786	0	0
ENSG00000286552.1	ENSG00000286552	0	0
ENSG00000287987.1	ENSG00000287987	0	0
ENSG00000237290.2	LINC01343	0	0
ENSG00000275350.1	ENSG00000275350	0	0
ENSG00000200796.1	RNU6-753P	0	0
ENSG00000238063.3	LINC01685	0	0
ENSG00000215895.4	HSPA5P1	0	0
ENSG00000284632.1	ENSG00000284632	0	0
ENSG00000116954.8	RRAGC	7.81	4.06
ENSG00000273637.1	ENSG00000273637	0	0.03
ENSG00000228436.4	ENSG00000228436	0.98	1.32
ENSG00000214114.9	MYCBP	7.66	13.14
ENSG00000274944.4	ENSG00000274944	0	0
ENSG00000131233.10	GJA9	0	0
ENSG00000158315.11	RHBDL2	0	0
ENSG00000199963.1	RNU6-605P	0	0
ENSG00000207466.1	Y_RNA	0	0
ENSG00000235549.1	EIF1P2	0	0
ENSG00000174574.16	AKIRIN1	70.98	53.2
ENSG00000168653.11	NDUFS5	295.98	362.5
ENSG00000127603.32	MACF1	66.19	91
ENSG00000206654.1	RNU6-608P	0	0
ENSG00000222378.1	RNA5SP44	0	0
ENSG00000287422.1	ENSG00000287422	0	0
ENSG00000226438.1	ENSG00000226438	0	0
ENSG00000217897.2	HSPE1P8	0	0
ENSG00000183682.8	BMP8A	0.23	0.14
ENSG00000237624.1	OXCT2P1	0.11	0
ENSG00000243970.4	PPIEL	2	1.26
ENSG00000090621.15	PABPC4	49.32	39.9
ENSG00000228060.3	PABPC4-AS1	0	0
ENSG00000201457.1	SNORA55	3.88	0
ENSG00000163909.8	HEYL	0.05	0.16
ENSG00000225903.1	ENSG00000225903	0	0
ENSG00000116981.4	NT5C1A	0.03	0.04
ENSG00000116983.13	HPCAL4	0.02	0.01
ENSG00000084072.17	PPIE	22.46	31.55
ENSG00000225333.6	ENSG00000225333	0	0
ENSG00000252413.1	RNU7-121P	0	0
ENSG00000116985.12	BMP8B	0.11	0.14
ENSG00000198754.5	OXCT2	0.08	0.27
ENSG00000285905.1	BMP8B-AS1	0	0
ENSG00000261798.1	ENSG00000261798	0	0
ENSG00000229213.1	ENSG00000229213	0	0
ENSG00000284719.2	ENSG00000284719	0	0
ENSG00000284678.1	LINC02811	0	0
ENSG00000043514.17	TRIT1	25.67	18.07
ENSG00000202222.1	Y_RNA	0	0
ENSG00000116990.11	MYCL	2.46	1.56
ENSG00000236546.1	MYCL-AS1	0.12	0
ENSG00000207356.1	Y_RNA	0	0
ENSG00000168389.18	MFSD2A	0.55	1.03
ENSG00000228477.1	ENSG00000228477	0	0
ENSG00000131236.18	CAP1	55.26	81.2
ENSG00000131238.18	PPT1	16.44	24.79
ENSG00000226745.2	OAZ1P1	0	0
ENSG00000117000.9	RLF	20.01	9.56
ENSG00000207508.1	RNU6-1237P	0	0
ENSG00000188800.6	TMCO2	0	0
ENSG00000259943.1	ZMPSTE24-DT	1.58	1.94
ENSG00000084073.10	ZMPSTE24	11.49	17.69
ENSG00000231296.1	ENSG00000231296	0	0
ENSG00000049089.15	COL9A2	2.2	2.86
ENSG00000227311.3	ENSG00000227311	0	0
ENSG00000084070.12	SMAP2	11	10.02
ENSG00000213172.3	ENSG00000213172	0	0
ENSG00000284677.1	ENSG00000284677	0	0
ENSG00000187801.15	ZFP69B	0.41	0.48
ENSG00000260920.2	ENSG00000260920	0.1	0.04
ENSG00000279667.1	ENSG00000279667	0	0
ENSG00000187815.10	ZFP69	0.38	0.96
ENSG00000238287.1	ENSG00000238287	0	0.07
ENSG00000164002.12	EXO5	3.53	4.12
ENSG00000227278.1	ENSG00000227278	0	0
ENSG00000238186.1	ENSG00000238186	0	0
ENSG00000117010.17	ZNF684	2.17	2.94
ENSG00000286838.1	ENSG00000286838	0	0
ENSG00000236505.1	ENSG00000236505	0	0
ENSG00000233910.1	GTF2F2P2	0	0
ENSG00000117016.10	RIMS3	0.84	2.46
ENSG00000287743.1	ENSG00000287743	0.05	0.02
ENSG00000237899.1	ENSG00000237899	0	0
ENSG00000272145.1	NFYC-AS1	0.73	0.76
ENSG00000066136.21	NFYC	49.33	48.2
ENSG00000198974.3	MIR30E	0	0
ENSG00000207962.1	MIR30C1	0	0
ENSG00000117013.17	KCNQ4	0.09	0.04
ENSG00000264582.2	RN7SL326P	0	0
ENSG00000179862.7	CITED4	49.43	36.33
ENSG00000229528.1	ENSG00000229528	0	0.29
ENSG00000228940.1	ENSG00000228940	0	0
ENSG00000286668.1	ENSG00000286668	0	0
ENSG00000233118.2	UBE2V1P8	0	0
ENSG00000171793.16	CTPS1	19.76	26.33
ENSG00000281207.1	SLFNL1-AS1	0.1	0.11
ENSG00000171790.16	SLFNL1	0.21	0.19
ENSG00000010803.16	SCMH1	34.11	39.53
ENSG00000215893.3	RPL23AP17	0	0
ENSG00000287400.1	ENSG00000287400	0	0.01
ENSG00000235358.2	ENSG00000235358	0.1	0.26
ENSG00000213987.4	ENSG00000213987	0	0
ENSG00000286640.2	ENSG00000286640	0.03	0.16
ENSG00000204060.8	FOXO6	2	0.67
ENSG00000229901.1	FOXO6-AS1	0	0
ENSG00000252563.1	RNA5SP45	0	0
ENSG00000127129.10	EDN2	1.39	0.58
ENSG00000127124.16	HIVEP3	0.19	0.4
ENSG00000230881.1	ENSG00000230881	0	0
ENSG00000230638.4	ENSG00000230638	0	0
ENSG00000284895.1	ENSG00000284895	0	0
ENSG00000287587.1	ENSG00000287587	0	0
ENSG00000227538.1	HNRNPFP1	0	0
ENSG00000228776.2	ENSG00000228776	0	0
ENSG00000044012.4	GUCA2B	0.17	0.54
ENSG00000197273.4	GUCA2A	4.36	7.6
ENSG00000198815.9	FOXJ3	11.97	8.05
ENSG00000227527.2	ENSG00000227527	0.15	0
ENSG00000177181.15	RIMKLA	7.28	1.57
ENSG00000235002.1	ENSG00000235002	0	0
ENSG00000066185.13	ZMYND12	0.03	0.39
ENSG00000127125.9	PPCS	21.33	25.7
ENSG00000186409.18	CCDC30	1.17	1.23
ENSG00000230116.1	RPS3AP11	0	0
ENSG00000236876.3	TMSB4XP1	0	8.15
ENSG00000200254.1	RNU6-536P	0	0
ENSG00000236180.2	ENSG00000236180	0	0
ENSG00000171960.12	PPIH	33.73	29.6
ENSG00000285728.2	ENSG00000285728	0.14	0.1
ENSG00000234917.2	ENSG00000234917	0.33	0
ENSG00000065978.19	YBX1	492.17	521.43
ENSG00000164007.11	CLDN19	0.07	0.42
ENSG00000117385.16	P3H1	28.12	31.32
ENSG00000164008.17	C1orf50	15.5	22.72
ENSG00000283580.4	ENSG00000283580	0.85	0.09
ENSG00000228452.1	ENSG00000228452	0	0
ENSG00000274386.6	TMEM269	0.07	0.11
ENSG00000177868.12	SVBP	25.64	26.02
ENSG00000164010.15	ERMAP	5.87	2.36
ENSG00000228192.9	ENSG00000228192	0.82	0.19
ENSG00000164011.18	ZNF691	2.4	5.53
ENSG00000233708.1	ENSG00000233708	0.06	0
ENSG00000237090.1	MKRN8P	0	0
ENSG00000225099.1	ATP6V1E1P1	0	0.06
ENSG00000288955.1	ENSG00000288955	0.06	0.02
ENSG00000117394.24	SLC2A1	694.52	81.88
ENSG00000284138.1	ATP6V0CP4	0.65	0
ENSG00000227533.7	SLC2A1-AS1	0.98	0.22
ENSG00000283973.2	ENSG00000283973	0	0
ENSG00000207256.1	RNU6-880P	0	0
ENSG00000283136.1	U6	0	0
ENSG00000277513.1	ENSG00000277513	0	0
ENSG00000186973.11	FAM183A	0.77	0.83
ENSG00000117395.13	EBNA1BP2	54.44	84.69
ENSG00000284410.1	MIR6733	0	0
ENSG00000243710.8	CFAP57	0.31	0.21
ENSG00000199240.1	RNA5SP46	0	0
ENSG00000179178.11	TMEM125	0.66	1.24
ENSG00000253313.6	C1orf210	0.55	0.92
ENSG00000066056.14	TIE1	0.35	0.9
ENSG00000117400.18	MPL	0	0.01
ENSG00000287113.1	ENSG00000287113	0.18	0
ENSG00000234694.2	ENSG00000234694	0.14	0.17
ENSG00000117399.14	CDC20	41.8	44.29
ENSG00000066322.15	ELOVL1	25.26	38.07
ENSG00000283836.1	MIR6734	0	0
ENSG00000288772.1	ENSG00000288772	0.15	0.25
ENSG00000159479.17	MED8	21.14	24.17
ENSG00000229431.1	MED8-AS1	0	0
ENSG00000198198.17	SZT2	2.72	4.6
ENSG00000229372.1	SZT2-AS1	0.41	0.17
ENSG00000274975.1	MIR6735	0	0
ENSG00000178922.18	HYI	44.14	47.42
ENSG00000229348.1	HYI-AS1	0	0
ENSG00000142949.17	PTPRF	48.13	44.99
ENSG00000066135.13	KDM4A	14.33	11.1
ENSG00000284989.1	ENSG00000284989	0.06	0.05
ENSG00000236200.7	KDM4A-AS1	0.28	0.97
ENSG00000126091.21	ST3GAL3	19.38	16.19
ENSG00000229444.1	ST3GAL3-AS1	0	0
ENSG00000283414.1	U6	0	0
ENSG00000233674.2	ENSG00000233674	0.32	0
ENSG00000283477.1	MIR6079	0	0
ENSG00000224751.2	SHMT1P1	0	0
ENSG00000117407.17	ARTN	0.24	0.75
ENSG00000237950.3	ENSG00000237950	0.02	0.04
ENSG00000288573.2	ENSG00000288573	0.28	0.05
ENSG00000117408.11	IPO13	9.7	12.15
ENSG00000285649.1	ENSG00000285649	0	0
ENSG00000132768.14	DPH2	16.44	22.5
ENSG00000117410.14	ATP6V0B	133.26	132.88
ENSG00000117411.18	B4GALT2	35.94	48.5
ENSG00000159214.13	CCDC24	2.01	3.99
ENSG00000196517.13	SLC6A9	2.3	1.64
ENSG00000230615.8	ENSG00000230615	0.59	0.47
ENSG00000227163.2	ENSG00000227163	0	0
ENSG00000271647.1	KRT8P47	0	0
ENSG00000239560.3	RN7SL479P	0	0
ENSG00000171872.5	KLF17	0	0
ENSG00000233514.1	ENSG00000233514	0	0.3
ENSG00000283039.1	KLF18	0	0
ENSG00000226804.4	ENSG00000226804	0	0
ENSG00000200171.1	Y_RNA	0	0
ENSG00000238037.1	OOSP1P1	0	0
ENSG00000227994.1	ENSG00000227994	0	0
ENSG00000271329.1	ENSG00000271329	0.06	0
ENSG00000178028.14	DMAP1	11.88	16.25
ENSG00000117419.16	ERI3	34.82	36.57
ENSG00000233602.1	ERI3-IT1	0	0
ENSG00000199385.1	RNU6-369P	0	0
ENSG00000187147.18	RNF220	30.83	29.71
ENSG00000263381.1	MIR5584	0	0
ENSG00000126106.14	TMEM53	2.23	3.25
ENSG00000198520.12	ARMH1	0.16	0.25
ENSG00000199377.1	RNU5F-1	0	0
ENSG00000200169.1	RNU5D-1	0	0
ENSG00000142945.13	KIF2C	21.9	13.01
ENSG00000225721.5	ENSG00000225721	0	0
ENSG00000142937.12	RPS8	1043.61	1031.08
ENSG00000264294.1	SNORD55	0	0
ENSG00000200913.1	SNORD46	0	0
ENSG00000202031.1	SNORD38A	0	0
ENSG00000207421.1	SNORD38B	0	0
ENSG00000281859.1	SNORD38B	0	0
ENSG00000234093.3	RPS15AP11	0	0.27
ENSG00000142959.5	BEST4	0.09	0.01
ENSG00000173846.13	PLK3	12.91	8.68
ENSG00000188396.4	DYNLT4	0.12	0.04
ENSG00000222009.8	BTBD19	0.44	0.35
ENSG00000117425.14	PTCH2	0.13	0.09
ENSG00000202444.1	RNU5E-6P	0	0
ENSG00000226499.1	ENSG00000226499	0	0
ENSG00000070785.17	EIF2B3	20.42	30.75
ENSG00000253039.1	RNA5SP47	0	0
ENSG00000229815.1	CCNB1IP1P1	0	0
ENSG00000232369.1	PPIAP35	0	0
ENSG00000268949.1	MRPS17P1	0.01	0
ENSG00000126107.15	HECTD3	6.48	8.96
ENSG00000126088.14	UROD	79.86	103.74
ENSG00000162415.7	ZSWIM5	5.44	0.95
ENSG00000234315.1	OSTCP5	0.12	0.1
ENSG00000281912.1	LINC01144	0.17	0.1
ENSG00000186603.7	HPDL	0.11	0.72
ENSG00000132781.20	MUTYH	5.57	6.13
ENSG00000288208.1	ENSG00000288208	0	0
ENSG00000132773.12	TOE1	6.11	6.71
ENSG00000070759.17	TESK2	2.38	0.57
ENSG00000236872.1	PPIAP36	0	0
ENSG00000280670.3	CCDC163	1.3	0.92
ENSG00000132763.15	MMACHC	3.41	5.44
ENSG00000117450.15	PRDX1	355.45	417.1
ENSG00000234379.1	HMGB1P48	0	0
ENSG00000117448.14	AKR1A1	61.56	102.79
ENSG00000281133.1	ENSG00000281133	0	0
ENSG00000280836.1	ENSG00000280836	0	0
ENSG00000289407.1	ENSG00000289407	0.48	0.73
ENSG00000132780.17	NASP	47.6	36.92
ENSG00000281112.1	ENSG00000281112	0	0
ENSG00000281825.1	ENSG00000281825	0	0
ENSG00000159588.15	CCDC17	0.27	0.19
ENSG00000159592.11	GPBP1L1	48.43	33.96
ENSG00000225447.1	RPS15AP10	0	0.13
ENSG00000234329.1	ENSG00000234329	0.53	0.58
ENSG00000159596.7	TMEM69	16.32	15.67
ENSG00000197429.11	IPP	1.52	1.88
ENSG00000230896.1	ENSG00000230896	0.25	0.34
ENSG00000236111.5	ENSG00000236111	0	0
ENSG00000086015.23	MAST2	19.08	19.14
ENSG00000232467.2	TMA16P2	0	0
ENSG00000117461.15	PIK3R3	2.99	3.51
ENSG00000278139.1	P3R3URF-PIK3R3	0	0
ENSG00000226957.1	ENSG00000226957	0	0
ENSG00000233114.2	ENSG00000233114	0	0
ENSG00000227857.2	ENSG00000227857	0	0
ENSG00000117472.10	TSPAN1	0.42	0.21
ENSG00000250719.2	P3R3URF	0.15	0
ENSG00000085998.15	POMGNT1	45.74	57.92
ENSG00000171357.6	LURAP1	2.45	7.47
ENSG00000085999.13	RAD54L	4.71	3.25
ENSG00000132128.18	LRRC41	37.81	49.65
ENSG00000173660.12	UQCRH	378.5	433.26
ENSG00000117481.11	NSUN4	5.13	6.38
ENSG00000225779.1	ENSG00000225779	0	0
ENSG00000117480.16	FAAH	3.04	3.15
ENSG00000232022.8	FAAHP1	0.08	0
ENSG00000224863.3	LINC01398	0	0
ENSG00000197587.11	DMBX1	0	0
ENSG00000282881.2	TMEM275	0	0
ENSG00000269956.2	MKNK1-AS1	0	0
ENSG00000162456.10	KNCN	0	0
ENSG00000079277.22	MKNK1	5.85	11.12
ENSG00000142961.16	MOB3C	0.38	0.77
ENSG00000123472.12	ATPAF1	27.13	34.66
ENSG00000233647.2	NENFP1	0.24	0
ENSG00000186118.9	TEX38	0.09	0
ENSG00000228237.5	EFCAB14-AS1	0	0
ENSG00000159658.15	EFCAB14	12.83	12.02
ENSG00000236476.2	ENSG00000236476	0	0
ENSG00000142973.15	CYP4B1	0	0
ENSG00000154198.14	CYP4Z2P	0	0
ENSG00000238145.2	TUBAP8	0	0
ENSG00000187048.14	CYP4A11	0	0
ENSG00000259832.1	CYP4A26P	0	0
ENSG00000261196.1	CYP4A43P	0	0
ENSG00000261593.1	CYP4A27P	0	0
ENSG00000261290.1	CYP4A44P	0	0
ENSG00000186377.8	CYP4X1	0.02	0.13
ENSG00000186160.5	CYP4Z1	0	0
ENSG00000225154.2	TUBAP9	0	0
ENSG00000225506.2	CYP4A22-AS1	0	0
ENSG00000162365.13	CYP4A22	0	0
ENSG00000225514.1	MTND1P34	0	0
ENSG00000224805.2	LINC00853	0	0
ENSG00000162366.8	PDZK1IP1	0	0
ENSG00000162367.12	TAL1	0.02	0.1
ENSG00000226252.1	ENSG00000226252	0	0
ENSG00000123473.17	STIL	3.37	2.45
ENSG00000162368.14	CMPK1	22.55	22.78
ENSG00000225762.1	LINC01389	0	0
ENSG00000186790.6	FOXE3	0.09	0.04
ENSG00000237424.1	FOXD2-AS1	0.02	0
ENSG00000186564.6	FOXD2	0	0
ENSG00000271355.1	ENSG00000271355	0	0
ENSG00000229554.2	RPL21P24	0	0
ENSG00000227883.1	ATP6V0E1P4	0	0
ENSG00000227947.2	LINC01738	0	0
ENSG00000269113.4	TRABD2B	0.09	0.21
ENSG00000223814.1	ENSG00000223814	0.25	0
ENSG00000225028.1	ENSG00000225028	0	0
ENSG00000226133.6	LINC02794	0	0
ENSG00000231413.1	ENSG00000231413	0	0
ENSG00000237180.1	CYP46A4P	0	0.27
ENSG00000242267.6	SKINT1L	0.11	0.18
ENSG00000279096.2	ENSG00000279096	0	0
ENSG00000223720.2	ENSG00000223720	0	0
ENSG00000117834.13	SLC5A9	0.34	0.25
ENSG00000272491.1	ENSG00000272491	0.05	0
ENSG00000279214.1	ENSG00000279214	0	0
ENSG00000132122.12	SPATA6	1.67	0.68
ENSG00000224986.2	PPP1R8P1	0	0.07
ENSG00000206700.1	RNU6-723P	0	0
ENSG00000235105.1	ENSG00000235105	0.35	0.22
ENSG00000223175.1	RNU4-61P	0	0
ENSG00000232514.1	ENSG00000232514	0	0
ENSG00000186094.18	AGBL4	1.29	1.08
ENSG00000287661.1	ENSG00000287661	0.02	0
ENSG00000162373.13	BEND5	25.26	3.53
ENSG00000286597.1	ENSG00000286597	0	0
ENSG00000229846.2	ENSG00000229846	0	0
ENSG00000230114.1	AGBL4-AS1	0	0
ENSG00000225623.1	AGBL4-IT1	0	0
ENSG00000237478.2	ENSG00000237478	0	0
ENSG00000215887.5	ZNF859P	0	0
ENSG00000279324.1	ENSG00000279324	0	0
ENSG00000233595.2	MTND2P29	0	0
ENSG00000162374.18	ELAVL4	0	0.05
ENSG00000230828.1	ENSG00000230828	0	0
ENSG00000237337.1	ELAVL4-AS1	0	0
ENSG00000233407.1	ENSG00000233407	0	0
ENSG00000284696.2	LINC02808	0	0
ENSG00000284645.1	ENSG00000284645	0.01	0
ENSG00000234080.3	ENSG00000234080	0	0
ENSG00000229316.1	HMGB1P45	0	0
ENSG00000225671.2	FCF1P6	0	0
ENSG00000142700.12	DMRTA2	0	0
ENSG00000284700.2	ENSG00000284700	0	0
ENSG00000185104.21	FAF1	41.39	37.73
ENSG00000225767.1	FAF1-AS1	0	0
ENSG00000207194.1	RNU6-1026P	0	0
ENSG00000230585.2	PHBP12	0	0
ENSG00000237130.1	MRPS6P2	0	0
ENSG00000123080.12	CDKN2C	0.2	0.03
ENSG00000265538.1	MIR4421	0	0
ENSG00000275816.1	MIR6500	0	0
ENSG00000204006.11	C1orf185	0	0
ENSG00000200262.1	Y_RNA	0	0
ENSG00000213478.2	CFL1P2	0	0
ENSG00000203356.2	LINC01562	0.02	0
ENSG00000123091.5	RNF11	61.32	58.86
ENSG00000233406.5	ENSG00000233406	0	0
ENSG00000236434.2	ENSG00000236434	0	0
ENSG00000085831.16	TTC39A	6.94	11.85
ENSG00000261664.5	TTC39A-AS1	0	0.23
ENSG00000085832.17	EPS15	50.28	42.85
ENSG00000232027.2	ENSG00000232027	0	0
ENSG00000206595.1	RNU6-877P	0	0
ENSG00000238140.1	ENSG00000238140	0	0
ENSG00000227070.1	EPS15-AS1	0	0
ENSG00000252032.1	RNU6-1281P	0	0
ENSG00000227742.2	CALR4P	0.35	0.55
ENSG00000117859.19	OSBPL9	95.36	106.25
ENSG00000236973.2	GAPDHP51	0	0
ENSG00000232846.1	SLC25A6P3	0	0.04
ENSG00000212624.1	ENSG00000212624	0	0
ENSG00000078618.23	NRDC	46.77	43.67
ENSG00000266993.3	ENSG00000266993	0.2	0
ENSG00000272175.1	ENSG00000272175	0	0
ENSG00000283899.1	MIR761	0	0
ENSG00000230604.2	TSEN15P2	0	0
ENSG00000169213.7	RAB3B	1.23	1.7
ENSG00000200839.1	RNA5SP48	0	0
ENSG00000229032.1	ENSG00000229032	0	0
ENSG00000264613.2	RN7SL290P	0	0
ENSG00000117862.13	TXNDC12	31.56	36.35
ENSG00000285839.1	ENSG00000285839	0	0.07
ENSG00000198841.4	KTI12	7.47	6.07
ENSG00000223390.1	ENSG00000223390	0.24	0.05
ENSG00000228369.2	TXNDC12-AS1	0	0
ENSG00000134717.18	BTF3L4	31.71	26.63
ENSG00000157077.16	ZFYVE9	12.67	8.71
ENSG00000241745.3	RN7SL788P	0	0.19
ENSG00000228407.2	ENSG00000228407	0	0
ENSG00000223429.1	ENSG00000223429	0	0
ENSG00000224255.2	PDCL3P6	0.07	0
ENSG00000236004.2	ENSG00000236004	0	0
ENSG00000237663.2	DNAJC19P7	0	0
ENSG00000213735.2	ANAPC10P1	0	0.21
ENSG00000154222.15	CC2D1B	7.64	12.47
ENSG00000272100.1	ENSG00000272100	0.16	0
ENSG00000287078.1	ENSG00000287078	0.05	0.04
ENSG00000224680.4	PLA2G12AP1	0	0.18
ENSG00000085840.13	ORC1	2.28	3.29
ENSG00000134748.13	PRPF38A	8.91	13.78
ENSG00000134744.14	TUT4	15.75	15.67
ENSG00000272371.1	ENSG00000272371	0	0
ENSG00000236290.1	EEF1GP7	0	0
ENSG00000116157.6	GPX7	15.86	23.96
ENSG00000182183.15	SHISAL2A	0	0
ENSG00000162377.6	COA7	3.46	8.97
ENSG00000233664.1	NDUFS5P3	0	0
ENSG00000239640.3	RN7SL62P	0	0
ENSG00000162378.13	ZYG11B	14.48	16.13
ENSG00000252018.1	RNU2-30P	0	0
ENSG00000228929.1	RPS13P2	0.37	0
ENSG00000206627.1	RNU6-969P	0	0
ENSG00000203995.10	ZYG11A	0.04	0.05
ENSG00000242391.2	ENSG00000242391	0	0
ENSG00000121310.17	ECHDC2	7.37	12.55
ENSG00000230953.2	ENSG00000230953	0	0
ENSG00000231866.2	ENSG00000231866	0	0
ENSG00000116171.19	SCP2	43.97	56.46
ENSG00000264834.1	ENSG00000264834	0	0
ENSG00000266188.1	ENSG00000266188	0	0
ENSG00000265815.1	ENSG00000265815	0	0
ENSG00000237279.2	H3P2	0	0
ENSG00000236360.2	RRAS2P1	0.12	0
ENSG00000226147.1	TUBBP10	0.1	0.01
ENSG00000174348.14	PODN	0.05	0.12
ENSG00000232993.1	ENSG00000232993	0	0
ENSG00000227644.2	HIGD1AP11	0	0
ENSG00000162383.13	SLC1A7	0	0.04
ENSG00000235563.1	ENSG00000235563	0	0
ENSG00000277397.1	ENSG00000277397	0	0
ENSG00000157184.7	CPT2	8.96	14.59
ENSG00000236723.2	ENSG00000236723	1.16	1.07
ENSG00000162384.14	CZIB	18.63	24.22
ENSG00000259818.1	CZIB-DT	0.04	0.06
ENSG00000162385.11	MAGOH	22.37	24.52
ENSG00000226754.2	ENSG00000226754	0.08	0.39
ENSG00000157193.18	LRP8	3.05	3.8
ENSG00000234578.1	ENSG00000234578	0	0
ENSG00000228838.1	ENSG00000228838	0	0
ENSG00000232762.1	ENSG00000232762	0	0
ENSG00000225675.2	LINC01771	0	0
ENSG00000285954.1	ENSG00000285954	0	0
ENSG00000226938.1	ENSG00000226938	0	0
ENSG00000230138.2	LINC02812	0	0
ENSG00000236253.7	SLC25A3P1	0	0
ENSG00000288527.1	ENSG00000288527	0	0
ENSG00000143006.7	DMRTB1	0	0
ENSG00000174332.6	GLIS1	0.06	0.06
ENSG00000239007.1	RNU7-95P	0	0
ENSG00000058804.12	NDC1	18.86	10.27
ENSG00000201003.1	ENSG00000201003	0	0
ENSG00000229687.2	ENSG00000229687	0	0
ENSG00000058799.15	YIPF1	13.97	14.98
ENSG00000211452.12	DIO1	0	0
ENSG00000081870.12	HSPB11	13.02	11.77
ENSG00000116212.15	LRRC42	32.97	27.65
ENSG00000219102.3	HNRNPA3P12	0.04	0.03
ENSG00000203985.11	LDLRAD1	0	0.12
ENSG00000116209.12	TMEM59	126.48	87.05
ENSG00000280378.1	ENSG00000280378	0.02	0.02
ENSG00000116205.14	TCEANC2	1.4	0.75
ENSG00000283749.1	MIR4781	0	0
ENSG00000225183.1	ENSG00000225183	0	0
ENSG00000279049.1	ENSG00000279049	0	0
ENSG00000256407.2	ENSG00000256407	0	0
ENSG00000157211.11	CDCP2	0	0
ENSG00000280425.2	ENSG00000280425	0	0
ENSG00000215883.11	CYB5RL	0.62	2.61
ENSG00000116221.15	MRPL37	56.74	69.42
ENSG00000157216.16	SSBP3	18.12	19.46
ENSG00000198711.5	SSBP3-AS1	0	0
ENSG00000225632.1	ENSG00000225632	0	0
ENSG00000232245.1	ENSG00000232245	0	0
ENSG00000287582.1	ENSG00000287582	0	0
ENSG00000235741.1	LINC02784	0	0
ENSG00000237173.1	ENSG00000237173	0	0
ENSG00000227453.1	HNRNPA1P63	0	0
ENSG00000162390.18	ACOT11	5.77	9.86
ENSG00000162391.12	FAM151A	0.14	0.45
ENSG00000230728.1	ENSG00000230728	0	0
ENSG00000184313.20	MROH7	0.36	0.74
ENSG00000271723.5	MROH7-TTC4	0.25	0.03
ENSG00000243725.7	TTC4	8.07	14.05
ENSG00000162396.6	PARS2	3.16	4.47
ENSG00000006555.11	TTC22	0	0.02
ENSG00000237453.1	ENSG00000237453	0	0
ENSG00000162398.12	LEXM	0.02	0
ENSG00000116133.13	DHCR24	15.52	45.76
ENSG00000287724.1	ENSG00000287724	0	0
ENSG00000242396.2	ENSG00000242396	0	0.07
ENSG00000233203.6	DHCR24-DT	0	0
ENSG00000284601.1	ENSG00000284601	0	0
ENSG00000143001.5	TMEM61	0	0.06
ENSG00000233271.1	ENSG00000233271	0	0
ENSG00000162399.9	BSND	0	0
ENSG00000169174.11	PCSK9	0.39	1.01
ENSG00000162402.14	USP24	12.06	10.94
ENSG00000231090.2	MIR4422HG	0	0
ENSG00000231095.1	GYG1P3	0	0
ENSG00000265822.1	MIR4422	0	0
ENSG00000234810.4	ENSG00000234810	0.01	0
ENSG00000231900.3	GOT2P1	0	0
ENSG00000232198.2	MTCO2P34	0	0
ENSG00000199831.1	RN7SKP291	0	0
ENSG00000252162.1	RNU6-830P	0	0
ENSG00000272051.1	Y_RNA	0	0
ENSG00000233079.3	LINC01755	0	0
ENSG00000230250.3	LINC01753	0	0
ENSG00000227104.3	PIGQP1	0	0
ENSG00000235612.1	ENSG00000235612	0	0
ENSG00000260971.4	ENSG00000260971	0	0.08
ENSG00000284686.1	ENSG00000284686	0.09	0
ENSG00000229871.1	RPSAP20	0.1	0
ENSG00000223956.4	LINC01767	0.18	0.56
ENSG00000162407.9	PLPP3	5.94	4.4
ENSG00000236776.1	RPL21P23	0	0
ENSG00000224980.1	RPL23AP85	0	0
ENSG00000225475.1	ENSG00000225475	0	0
ENSG00000162409.12	PRKAA2	5.09	4.71
ENSG00000187889.13	FYB2	0.11	0.07
ENSG00000229913.1	ENSG00000229913	0	0
ENSG00000157131.11	C8A	0.07	0.06
ENSG00000021852.13	C8B	0.19	0.09
ENSG00000236341.1	ENSG00000236341	0	0
ENSG00000173406.16	DAB1	1.42	1.87
ENSG00000227935.1	ENSG00000227935	0	0
ENSG00000236888.1	RPS20P5	0	0
ENSG00000226759.8	DAB1-AS1	0	0
ENSG00000229887.4	HNRNPA1P6	0	0
ENSG00000223416.3	RPS26P15	0	0
ENSG00000235038.1	ENSG00000235038	0	0
ENSG00000230546.1	ENSG00000230546	0	0
ENSG00000233216.1	ENSG00000233216	0	0
ENSG00000162600.12	OMA1	3.52	6.68
ENSG00000286918.1	ENSG00000286918	0	0
ENSG00000270209.1	ENSG00000270209	0	0
ENSG00000264128.2	RN7SL713P	0	0
ENSG00000184292.7	TACSTD2	0.22	0.33
ENSG00000185839.3	ENSG00000185839	0.09	0.21
ENSG00000162601.11	MYSM1	2.73	7.68
ENSG00000283445.1	ENSG00000283445	0	0
ENSG00000177606.8	JUN	57.31	24.92
ENSG00000234807.8	LINC01135	0.31	0.07
ENSG00000272226.1	ENSG00000272226	0	0
ENSG00000231740.1	ENSG00000231740	0	0
ENSG00000232453.7	LINC02777	0.3	0.15
ENSG00000237352.5	LINC01358	0	0
ENSG00000228121.1	PHBP3	0	0.05
ENSG00000241042.1	ENSG00000241042	0	0
ENSG00000235215.2	ENSG00000235215	0	0
ENSG00000224609.8	FGGY-DT	0.06	0.01
ENSG00000270457.1	ENSG00000270457	0	0
ENSG00000172456.18	FGGY	1.53	1.91
ENSG00000266150.1	MIR4711	0	0
ENSG00000226883.1	ENSG00000226883	0	0
ENSG00000134709.13	HOOK1	6.06	3.05
ENSG00000134716.11	CYP2J2	4.24	12.73
ENSG00000265535.2	RN7SL475P	0	0
ENSG00000162598.13	C1orf87	0	0.02
ENSG00000229332.2	PGBD4P8	0	0
ENSG00000238242.2	LINC02778	0	0
ENSG00000226476.7	LINC01748	0.44	0.48
ENSG00000231252.4	ENSG00000231252	0	0
ENSG00000162599.17	NFIA	1.48	1.56
ENSG00000237928.6	NFIA-AS2	0	0.03
ENSG00000237853.6	NFIA-AS1	0	0
ENSG00000284808.1	ENSG00000284808	0	0
ENSG00000287224.1	ENSG00000287224	0	0
ENSG00000223920.2	ENSG00000223920	0	0
ENSG00000162604.12	TM2D1	26.07	26.26
ENSG00000271200.1	PATJ-DT	0	0
ENSG00000132849.22	PATJ	8.17	7.94
ENSG00000200575.1	RNU6-414P	0	0
ENSG00000212360.1	RNU6-1177P	0	0
ENSG00000236646.1	LAMTOR5P1	0	0
ENSG00000242860.3	RN7SL180P	0	0
ENSG00000263908.1	MIR3116-1	0	0
ENSG00000283690.1	MIR3116-2	0	0
ENSG00000234204.1	PIGPP2	0	0
ENSG00000234088.1	RPS15AP7	0	0
ENSG00000240563.2	L1TD1	0.09	0.21
ENSG00000237227.1	ENSG00000237227	0	0
ENSG00000200174.1	Y_RNA	0	0
ENSG00000132854.19	KANK4	0.25	0.93
ENSG00000201153.1	RNU6-371P	0	0
ENSG00000162607.13	USP1	9.57	9.43
ENSG00000116641.18	DOCK7	12.11	10.78
ENSG00000270549.1	ENSG00000270549	0	0
ENSG00000132855.5	ANGPTL3	0.17	0
ENSG00000278967.1	ENSG00000278967	0	0
ENSG00000213703.2	ENSG00000213703	0.09	0.23
ENSG00000235545.1	ENSG00000235545	0.03	0
ENSG00000125703.15	ATG4C	1.25	2.87
ENSG00000234318.1	ENSG00000234318	0.38	0
ENSG00000237163.1	ENSG00000237163	0	0
ENSG00000229537.7	LINC01739	0	0
ENSG00000286455.1	ENSG00000286455	0	0
ENSG00000227485.1	ENSG00000227485	0	0
ENSG00000229225.1	ENSG00000229225	0	0
ENSG00000203605.3	ENSG00000203605	0	0
ENSG00000224209.8	LINC00466	0.07	0
ENSG00000252259.1	RNA5SP49	0	0
ENSG00000228734.2	ENSG00000228734	0	0
ENSG00000223683.1	RPSAP65	0	0
ENSG00000230798.6	FOXD3-AS1	0	0
ENSG00000187140.6	FOXD3	0	0
ENSG00000275836.1	MIR6068	0	0
ENSG00000252784.1	Y_RNA	0	0
ENSG00000236674.1	ENSG00000236674	0	0
ENSG00000088035.18	ALG6	0.82	1.85
ENSG00000142856.17	ITGB3BP	3.96	5.51
ENSG00000286429.1	ENSG00000286429	0	0
ENSG00000203965.13	EFCAB7	1.57	2.38
ENSG00000264271.2	RN7SL488P	0	0
ENSG00000251720.1	RNU7-123P	0	0
ENSG00000116652.6	DLEU2L	0.08	0.03
ENSG00000276884.1	ENSG00000276884	0	0
ENSG00000278287.1	ENSG00000278287	0	0
ENSG00000277565.1	ENSG00000277565	0	0
ENSG00000275823.1	ENSG00000275823	0	0
ENSG00000277689.1	ENSG00000277689	0	0
ENSG00000274199.1	ENSG00000274199	0	0
ENSG00000079739.17	PGM1	139.95	95.62
ENSG00000244256.3	RN7SL130P	0.74	0
ENSG00000185483.13	ROR1	14.27	28.86
ENSG00000177452.7	ENSG00000177452	0	0
ENSG00000228056.3	CFL1P3	0	0
ENSG00000207190.1	RNU6-809P	0	0
ENSG00000200508.1	Y_RNA	0	0
ENSG00000223949.8	ROR1-AS1	0.42	0.7
ENSG00000284928.1	ENSG00000284928	0.08	0
ENSG00000177414.14	UBE2U	0	0
ENSG00000238653.1	RNU7-62P	0	0
ENSG00000158966.16	CACHD1	9.71	14.41
ENSG00000264470.1	MIR4794	0	0
ENSG00000162437.14	RAVER2	4.58	6.32
ENSG00000162434.13	JAK1	29.39	24.02
ENSG00000234784.2	ENSG00000234784	0	0
ENSG00000233877.2	ENSG00000233877	0	0
ENSG00000226891.9	LINC01359	0.2	0.02
ENSG00000185031.6	SLC2A3P2	0.06	0
ENSG00000272506.1	ENSG00000272506	0	0.07
ENSG00000212257.1	RNU6-1176P	0	0
ENSG00000265996.1	MIR3671	0	0
ENSG00000199135.1	MIR101-1	0	0
ENSG00000288804.1	ENSG00000288804	0	0
ENSG00000235804.2	ENSG00000235804	0	0
ENSG00000234496.2	MRPS21P1	0	0
ENSG00000162433.15	AK4	51.92	13.3
ENSG00000231622.1	RPS29P7	0	0
ENSG00000116675.16	DNAJC6	20.84	21.53
ENSG00000229294.1	ENSG00000229294	0	0
ENSG00000234144.1	COX6CP13	0	0
ENSG00000222624.1	RNU2-15P	0	0
ENSG00000213625.9	LEPROT	14.64	16.69
ENSG00000116678.20	LEPR	2.86	1.37
ENSG00000237852.1	ENSG00000237852	0	0
ENSG00000224570.1	ENSG00000224570	0	0
ENSG00000285079.1	ENSG00000285079	0	0
ENSG00000239319.3	RN7SL854P	0	0
ENSG00000184588.18	PDE4B	0.8	0.43
ENSG00000227466.1	PDE4B-AS1	0	0
ENSG00000223152.1	RNU4-88P	0	0
ENSG00000118473.23	SGIP1	1.35	2.62
ENSG00000264720.3	MIR3117	0	0
ENSG00000248458.2	ENSG00000248458	0	0
ENSG00000152760.10	DYNLT5	0.24	0.44
ENSG00000172410.5	INSL5	0	0
ENSG00000152763.17	DNAI4	1.28	1.3
ENSG00000231080.1	ENSG00000231080	0	0
ENSG00000198160.15	MIER1	12.46	8.2
ENSG00000289394.1	ENSG00000289394	0.14	0
ENSG00000116704.8	SLC35D1	3.19	2.77
ENSG00000203963.12	C1orf141	0	0
ENSG00000252433.1	ENSG00000252433	0	0
ENSG00000275678.1	ENSG00000275678	0	0
ENSG00000162594.16	IL23R	0	0.02
ENSG00000253074.1	RNU6-586P	0	0
ENSG00000252116.1	RNU4ATAC4P	0	0
ENSG00000228523.1	DNAJB6P4	0	0
ENSG00000081985.13	IL12RB2	0.04	0.01
ENSG00000142864.15	SERBP1	203.01	220.64
ENSG00000223263.1	RNU6-387P	0	0
ENSG00000235200.4	LINC01702	0	0
ENSG00000207504.1	RNU6-1031P	0	0
ENSG00000238139.2	ENSG00000238139	0	0
ENSG00000242482.3	RN7SL392P	0	0
ENSG00000232048.2	HNRNPCP9	0	0
ENSG00000116717.13	GADD45A	70.92	48.54
ENSG00000172380.6	GNG12	11.89	15.55
ENSG00000238778.1	RNU7-80P	0	0
ENSG00000232284.8	GNG12-AS1	0.37	0.01
ENSG00000235055.3	ENSG00000235055	0	0
ENSG00000162595.8	DIRAS3	2.08	0.69
ENSG00000228431.1	ARL5AP3	0	0
ENSG00000116729.14	WLS	60.66	79.65
ENSG00000234383.1	CTBP2P8	0.57	0.39
ENSG00000221203.1	MIR1262	0	0
ENSG00000229133.1	RPS7P4	0	0
ENSG00000225242.2	COX6B1P7	0	0
ENSG00000237622.1	ELOCP18	0	0
ENSG00000229440.1	ENSG00000229440	0	0
ENSG00000116745.7	RPE65	0.05	0.02
ENSG00000024526.17	DEPDC1	10.57	8.4
ENSG00000233589.1	ENSG00000233589	0	0
ENSG00000234264.1	DEPDC1-AS1	0.03	0
ENSG00000225167.1	TXNP2	0	0
ENSG00000285041.1	ENSG00000285041	0	0.01
ENSG00000285407.1	ENSG00000285407	0.81	1.97
ENSG00000285473.1	ENSG00000285473	0	0
ENSG00000223883.2	LINC01707	0.08	0.12
ENSG00000235446.2	LINC02791	0	0
ENSG00000229639.1	LINC01758	0	0
ENSG00000287453.1	ENSG00000287453	0	0
ENSG00000033122.21	LRRC7	0.19	0.03
ENSG00000270615.1	SGO1P1	0	0
ENSG00000287283.1	ENSG00000287283	0	0
ENSG00000240692.3	RN7SL538P	0	0
ENSG00000229359.2	PIN1P1	0	0
ENSG00000237919.5	LRRC7-AS1	0.07	0
ENSG00000066557.6	LRRC40	7.14	9.81
ENSG00000244389.3	RN7SL242P	0.52	0
ENSG00000116754.14	SRSF11	53.89	43.11
ENSG00000228988.1	ENSG00000228988	0	0
ENSG00000118454.13	ANKRD13C	8.39	5.44
ENSG00000197568.15	HHLA3	1.1	1.8
ENSG00000226088.1	HHLA3-AS1	0	0
ENSG00000116761.12	CTH	2.14	1.44
ENSG00000278636.1	Metazoa_SRP	0	0
[truncated: 60,238 more rows]
