# Supplementary material for: miR-124-3p downregulates EGR1 to suppress ischemia-hypoxia reperfusion injury in human iPS cell-derived cardiomyocytes
Source: Sci Rep. 2024 Jun 27;14:14811. doi: 10.1038/s41598-024-65373-x (PMC11208498; doi:10.1038/s41598-024-65373-x)
Supplement: Supplementary file 1 — Supplementary Information 1. [file 41598_2024_65373_MOESM1_ESM.zip › TPM.xlsx]

## Sheet: 20220705130916_star_rsem_gene_t
gene_id	gene_name	Rn1634_NV0182_hiPS-CM_IH-R_RNA_sample_S16_star_anno_rsem.genes.results	Rn1635_NV0182_hiPS-CM_NC_RNA_sample_S17_star_anno_rsem.genes.results	M_Log2FC	Log2(IH-R+1)	Log2(NC+1)		M=Log2(IH-R+1)-Log2(NC+1)	A=(Log2(IH-R+1)+Log2(NC+1))/2
ENSG00000223972.5	DDX11L1	0	0	0	0	0		0	0
ENSG00000227232.5	WASH7P	5.34	3.1	0.628859	2.66448284036468	2.03562390973072		0.628859	2.35005
ENSG00000278267.1	MIR6859-1	0	0	0	0	0		0	0
ENSG00000243485.5	MIR1302-2HG	0	0	0	0	0		0	0
ENSG00000284332.1	MIR1302-2	0	0	0	0	0		0	0
ENSG00000237613.2	FAM138A	0	0	0	0	0		0	0
ENSG00000268020.3	OR4G4P	0	0	0	0	0		0	0
ENSG00000240361.2	OR4G11P	0	0	0	0	0		0	0
ENSG00000186092.7	OR4F5	0	0	0	0	0		0	0
ENSG00000238009.6	ENSG00000238009	0	0.01	-0.0143553	0	0.0143552929770701		-0.0143553	0.00717765
ENSG00000239945.1	ENSG00000239945	0.07	0	0.0976108	0.0976107966264223	0		0.0976108	0.0488054
ENSG00000233750.3	CICP27	0	0.01	-0.0143553	0	0.0143552929770701		-0.0143553	0.00717765
ENSG00000268903.1	ENSG00000268903	0.91	1.37	-0.311314	0.933572638261024	1.24488705912353		-0.311314	1.08923
ENSG00000269981.1	ENSG00000269981	0	0.98	-0.9855	0	0.985500430304885		-0.9855	0.49275
ENSG00000239906.1	ENSG00000239906	0	0	0	0	0		0	0
ENSG00000241860.7	ENSG00000241860	1.59	0.99	0.380184	1.37295209791183	0.992768430768924		0.380184	1.18286
ENSG00000222623.1	RNU6-1100P	0	0	0	0	0		0	0
ENSG00000241599.1	ENSG00000241599	0	0	0	0	0		0	0
ENSG00000279928.2	DDX11L17	0	0	0	0	0		0	0
ENSG00000279457.4	WASH9P	5.04	5.6	-0.127917	2.59454854955035	2.72246602447109		-0.127917	2.65851
ENSG00000273874.1	MIR6859-2	0	0	0	0	0		0	0
ENSG00000228463.10	ENSG00000228463	0.03	0.14	-0.146389	0.0426443374084937	0.189033824390017		-0.146389	0.115839
ENSG00000286448.1	ENSG00000286448	0	0	0	0	0		0	0
ENSG00000236679.2	RPL23AP24	0.63	0	0.704872	0.704871964456353	0		0.704872	0.352436
ENSG00000236601.2	ENSG00000236601	0	0	0	0	0		0	0
ENSG00000237094.12	ENSG00000237094	6.49	5.68	0.165118	2.90496571868403	2.73984810269933		0.165118	2.82241
ENSG00000269732.1	WBP1LP7	0	0	0	0	0		0	0
ENSG00000284733.2	OR4F29	0	0	0	0	0		0	0
ENSG00000233653.3	CICP7	0	0	0	0	0		0	0
ENSG00000250575.1	ENSG00000250575	0.59	0.51	0.0744782	0.669026765509631	0.594548549550354		0.0744782	0.631788
ENSG00000278757.1	U6	0	0	0	0	0		0	0
ENSG00000230021.10	ENSG00000230021	0	0	0	0	0		0	0
ENSG00000235146.2	ENSG00000235146	0	0	0	0	0		0	0
ENSG00000225972.1	MTND1P23	0.15	0	0.201634	0.20163386116965	0		0.201634	0.100817
ENSG00000225630.1	MTND2P28	0.65	1.04	-0.306103	0.722466024471091	1.02856915219677		-0.306103	0.875518
ENSG00000237973.1	MTCO1P12	2.48	3	-0.200913	1.799087306074	2		-0.200913	1.89954
ENSG00000278791.1	ENSG00000278791	0	0	0	0	0		0	0
ENSG00000229344.1	MTCO2P12	0	0	0	0	0		0	0
ENSG00000240409.1	MTATP8P1	0	0	0	0	0		0	0
ENSG00000248527.1	MTATP6P1	5.43	6.31	-0.185053	2.68481873755322	2.86987140617771		-0.185053	2.77735
ENSG00000198744.5	MTCO3P12	0.06	0	0.0840643	0.0840642647884746	0		0.0840643	0.0420321
ENSG00000268663.1	WBP1LP6	0	0	0	0	0		0	0
ENSG00000284662.2	OR4F16	0	0	0	0	0		0	0
ENSG00000229376.3	CICP3	0	0	0	0	0		0	0
ENSG00000228327.4	ENSG00000228327	1.89	1.4	0.268035	1.53106949272595	1.26303440583379		0.268035	1.39705
ENSG00000223181.1	RNU6-1199P	0	0	0	0	0		0	0
ENSG00000229905.1	ENSG00000229905	0	0	0	0	0		0	0
ENSG00000237491.10	LINC01409	0.89	0.88	0.00765357	0.918386234446348	0.910732661902913		0.00765357	0.914559
ENSG00000285268.1	ENSG00000285268	0	0	0	0	0		0	0
ENSG00000230092.7	ENSG00000230092	0.33	0.19	0.160465	0.411426245726465	0.250961573533219		0.160465	0.331194
ENSG00000177757.2	FAM87B	0.01	0	0.0143553	0.0143552929770701	0		0.0143553	0.00717765
ENSG00000228794.11	LINC01128	8.48	4.63	0.751752	3.24488705912353	2.49313492230551		0.751752	2.86901
ENSG00000225880.5	LINC00115	0.66	0.51	0.136635	0.7311832415722	0.594548549550354		0.136635	0.662866
ENSG00000288531.1	ENSG00000288531	0.01	0	0.0143553	0.0143552929770701	0		0.0143553	0.00717765
ENSG00000230368.2	FAM41C	0	0	0	0	0		0	0
ENSG00000234711.1	TUBB8P11	0	0	0	0	0		0	0
ENSG00000283040.1	ENSG00000283040	0	0	0	0	0		0	0
ENSG00000272438.1	ENSG00000272438	0	0	0	0	0		0	0
ENSG00000230699.2	ENSG00000230699	0.03	0.08	-0.068387	0.0426443374084937	0.111031312388744		-0.068387	0.0768378
ENSG00000241180.1	ENSG00000241180	0	0	0	0	0		0	0
ENSG00000223764.2	LINC02593	1.23	1.19	0.0261128	1.15704371014558	1.13093086982645		0.0261128	1.14399
ENSG00000187634.13	SAMD11	5.2	3.11	0.59313	2.63226821549951	2.03913839390696		0.59313	2.3357
ENSG00000188976.11	NOC2L	24.91	29.63	-0.241436	4.69543711040537	4.93687346182423		-0.241436	4.81616
ENSG00000187961.15	KLHL17	3.58	5.2	-0.436921	2.19534759832222	2.63226821549951		-0.436921	2.41381
ENSG00000187583.11	PLEKHN1	0.13	0.32	-0.224215	0.176322772640463	0.400537929583729		-0.224215	0.28843
ENSG00000187642.9	PERM1	0.17	0.02	0.197939	0.22650852980868	0.0285691521967709		0.197939	0.127539
ENSG00000272512.1	ENSG00000272512	0.48	0.34	0.143364	0.565597175854225	0.422233000683048		0.143364	0.493915
ENSG00000188290.11	HES4	13.47	16.89	-0.306088	3.854993016757	4.16108148227718		-0.306088	4.00804
ENSG00000187608.10	ISG15	9.81	15.81	-0.636953	3.43429461795993	4.07124781946144		-0.636953	3.75277
ENSG00000231702.2	ENSG00000231702	0	0	0	0	0		0	0
ENSG00000224969.1	ENSG00000224969	0	0	0	0	0		0	0
ENSG00000188157.15	AGRN	40.71	45.02	-0.141868	5.3823214071145	5.52418907844937		-0.141868	5.45326
ENSG00000242590.1	ENSG00000242590	1	0.64	0.286304	1	0.713695814843359		0.286304	0.856848
ENSG00000217801.11	ENSG00000217801	4.22	0.1	2.24655	2.38404980679516	0.137503523749935		2.24655	1.26078
ENSG00000273443.1	ENSG00000273443	0	0	0	0	0		0	0
ENSG00000237330.3	RNF223	0.55	0.04	0.575685	0.632268215499513	0.0565835283663675		0.575685	0.344426
ENSG00000131591.18	C1orf159	4.18	3.32	0.261921	2.37295209791183	2.11103131238874		0.261921	2.24199
ENSG00000285812.1	ENSG00000285812	0	0	0	0	0		0	0
ENSG00000223823.1	LINC01342	0	0	0	0	0		0	0
ENSG00000207730.3	MIR200B	0	0	0	0	0		0	0
ENSG00000207607.3	MIR200A	0	0	0	0	0		0	0
ENSG00000198976.1	MIR429	0	0	0	0	0		0	0
ENSG00000272141.1	ENSG00000272141	0	0.03	-0.0426443	0	0.0426443374084937		-0.0426443	0.0213222
ENSG00000205231.1	TTLL10-AS1	0.01	0	0.0143553	0.0143552929770701	0		0.0143553	0.00717765
ENSG00000162571.14	TTLL10	0	0	0	0	0		0	0
ENSG00000186891.14	TNFRSF18	0.22	0.63	-0.417991	0.286881147788162	0.704871964456353		-0.417991	0.495877
ENSG00000186827.11	TNFRSF4	0	0.06	-0.0840643	0	0.0840642647884746		-0.0840643	0.0420321
ENSG00000078808.19	SDF4	43.33	45.76	-0.0769916	5.47021145739054	5.54720302475693		-0.0769916	5.50871
ENSG00000176022.7	B3GALT6	8.1	9.94	-0.265674	3.18586654531133	3.45154083301783		-0.265674	3.3187
ENSG00000184163.3	C1QTNF12	0.76	0.14	0.626542	0.815575428862573	0.189033824390017		0.626542	0.502305
ENSG00000260179.1	ENSG00000260179	0.04	0.05	-0.0138058	0.0565835283663675	0.070389327891398		-0.0138058	0.0634864
ENSG00000160087.21	UBE2J2	23.42	21.24	0.134906	4.60999129521268	4.47508488294878		0.134906	4.54254
ENSG00000230415.1	LINC01786	0.64	0.9	-0.212304	0.713695814843359	0.925999418556223		-0.212304	0.819848
ENSG00000162572.21	SCNN1D	0.53	0.92	-0.327575	0.613531652917927	0.941106310946432		-0.327575	0.777319
ENSG00000131584.19	ACAP3	15.19	12.97	0.212771	4.01703108052784	3.80426011563474		0.212771	3.91065
ENSG00000278073.1	MIR6726	0	0	0	0	0		0	0
ENSG00000169972.12	PUSL1	5.22	8.66	-0.635109	2.63691458035588	3.27202318906105		-0.635109	2.95447
ENSG00000127054.22	INTS11	24.95	28.29	-0.174674	4.69766263347052	4.87233628810464		-0.174674	4.785
ENSG00000283712.1	MIR6727	0	0	0	0	0		0	0
ENSG00000240731.1	ENSG00000240731	0.44	0.55	-0.106199	0.526068811667588	0.632268215499513		-0.106199	0.579169
ENSG00000224051.7	CPTP	10.12	10.79	-0.0844069	3.47508488294878	3.55949181320504		-0.0844069	3.51729
ENSG00000169962.5	TAS1R3	0.26	0.1	0.19592	0.333423733725192	0.137503523749935		0.19592	0.235464
ENSG00000107404.21	DVL1	16.7	17.35	-0.0520307	4.14567745519564	4.19770815795585		-0.0520307	4.17169
ENSG00000284372.1	MIR6808	0	0	0	0	0		0	0
ENSG00000162576.17	MXRA8	22.76	30.52	-0.407733	4.57046293102604	4.97819562968165		-0.407733	4.77433
ENSG00000175756.14	AURKAIP1	78.08	108.7	-0.472179	6.30524096595448	6.77741971551583		-0.472179	6.54133
ENSG00000223663.2	NDUFB4P8	0	0	0	0	0		0	0
ENSG00000221978.13	CCNL2	40.13	36.51	0.132916	5.36211916672566	5.22920335788675		0.132916	5.29566
ENSG00000224870.8	MRPL20-AS1	5.33	6.57	-0.258088	2.66220549965362	2.92029330021101		-0.258088	2.79125
ENSG00000242485.6	MRPL20	57.6	91.03	-0.651204	5.87282875953489	6.52403232340593		-0.651204	6.19843
ENSG00000264293.2	RN7SL657P	0	0	0	0	0		0	0
ENSG00000272455.1	MRPL20-DT	0.65	0.47	0.16665	0.722466024471091	0.55581615506164		0.16665	0.639141
ENSG00000235098.9	ANKRD65	0.07	0.13	-0.078712	0.0976107966264223	0.176322772640463		-0.078712	0.136967
ENSG00000225905.1	ENSG00000225905	0	0	0	0	0		0	0
ENSG00000205116.4	TMEM88B	0.02	0.03	-0.0140752	0.0285691521967709	0.0426443374084937		-0.0140752	0.0356067
ENSG00000225285.1	LINC01770	0.18	0.59	-0.43024	0.238786859587117	0.669026765509631		-0.43024	0.453907
ENSG00000179403.12	VWA1	2.03	2.88	-0.356739	1.59931779369823	1.9560566524124		-0.356739	1.77769
ENSG00000215915.10	ATAD3C	0.15	0.02	0.173065	0.20163386116965	0.0285691521967709		0.173065	0.115102
ENSG00000160072.20	ATAD3B	10.79	18.13	-0.698273	3.55949181320504	4.25776496857139		-0.698273	3.90863
ENSG00000284740.2	ENSG00000284740	2.57	1.6	0.457412	1.83592407425438	1.37851162325373		0.457412	1.60722
ENSG00000197785.14	ATAD3A	19.34	26.44	-0.431961	4.34624777408278	4.77820857639809		-0.431961	4.56223
ENSG00000205090.9	TMEM240	0.76	2.08	-0.807355	0.815575428862573	1.62293035092018		-0.807355	1.21925
ENSG00000160075.12	SSU72	41.64	41.6	0.00135401	5.41413553298445	5.41278152533848		0.00135401	5.41346
ENSG00000215014.5	ENSG00000215014	0.39	0.23	0.176427	0.475084882948783	0.298658315564515		0.176427	0.386872
ENSG00000274481.1	ENSG00000274481	0	0	0	0	0		0	0
ENSG00000228594.4	FNDC10	3.86	2.67	0.405176	2.28095631383106	1.87578006306849		0.405176	2.07837
ENSG00000286989.1	ENSG00000286989	0.04	0.13	-0.119739	0.0565835283663675	0.176322772640463		-0.119739	0.116453
ENSG00000272106.1	ENSG00000272106	2.13	1.22	0.495603	1.64616265715789	1.15055967657538		0.495603	1.39836
ENSG00000197530.13	MIB2	31.12	21.03	0.544002	5.00539998774259	4.46139758992616		0.544002	4.7334
ENSG00000189409.14	MMP23B	1.91	0.97	0.562824	1.54101915313356	0.978195629681652		0.562824	1.25961
ENSG00000248333.9	CDK11B	9.35	7.01	0.369757	3.37155886261196	3.00180224263399		0.369757	3.18668
ENSG00000272004.1	ENSG00000272004	0.1	0.09	0.0131754	0.137503523749935	0.124328135002202		0.0131754	0.130916
ENSG00000189339.12	SLC35E2B	7.12	6.93	0.0341589	3.02147972741045	2.98732086592925		0.0341589	3.0044
ENSG00000269737.2	ENSG00000269737	0.02	0	0.0285692	0.0285691521967709	0		0.0285692	0.0142846
ENSG00000215914.4	MMP23A	0.31	0.8	-0.45843	0.389566811762726	0.84799690655495		-0.45843	0.618782
ENSG00000008128.23	CDK11A	7.78	5.83	0.362335	3.13422093976063	2.77188557851537		0.362335	2.95305
ENSG00000268575.1	ENSG00000268575	0.92	0.72	0.158698	0.941106310946432	0.782408564927373		0.158698	0.861757
ENSG00000227775.3	ENSG00000227775	0.08	0.4	-0.374396	0.111031312388744	0.485426827170242		-0.374396	0.298229
ENSG00000215790.8	SLC35E2A	5.97	3.73	0.559318	2.8011586560937	2.24184018356467		0.559318	2.5215
ENSG00000008130.15	NADK	11.13	12.58	-0.162904	3.60050764534579	3.76341157447001		-0.162904	3.68196
ENSG00000078369.18	GNB1	80.13	93.78	-0.224347	6.34216358328935	6.56651075585788		-0.224347	6.45434
ENSG00000231050.2	ENSG00000231050	0.15	0.13	0.0253111	0.20163386116965	0.176322772640463		0.0253111	0.188978
ENSG00000169885.10	CALML6	0.11	0	0.15056	0.150559676575381	0		0.15056	0.0752798
ENSG00000178821.13	TMEM52	2.65	0.11	1.71734	1.86789646399266	0.150559676575381		1.71734	1.00923
ENSG00000142609.20	CFAP74	0.2	0.06	0.17897	0.263034405833794	0.0840642647884746		0.17897	0.173549
ENSG00000233542.2	ENSG00000233542	0.06	0	0.0840643	0.0840642647884746	0		0.0840643	0.0420321
ENSG00000187730.9	GABRD	0.16	0	0.214125	0.214124805352847	0		0.214125	0.107062
ENSG00000226969.1	ENSG00000226969	0	0.07	-0.0976108	0	0.0976107966264223		-0.0976108	0.0488054
ENSG00000067606.17	PRKCZ	18.87	14.95	0.317035	4.31251996747495	3.99548451887751		0.317035	4.154
ENSG00000271806.1	ENSG00000271806	0	0.02	-0.0285692	0	0.0285691521967709		-0.0285692	0.0142846
ENSG00000182873.5	PRKCZ-AS1	0.19	0.15	0.0493277	0.250961573533219	0.20163386116965		0.0493277	0.226298
ENSG00000162585.17	FAAP20	16.35	22.92	-0.463282	4.1168637576909	4.58014548442338		-0.463282	4.3485
ENSG00000234396.3	ENSG00000234396	0	0	0	0	0		0	0
ENSG00000157933.10	SKI	3.98	3.86	0.0351894	2.31614574229336	2.28095631383106		0.0351894	2.29855
ENSG00000287356.1	ENSG00000287356	0.41	0.36	0.0520885	0.495695162624069	0.443606651475615		0.0520885	0.469651
ENSG00000116151.14	MORN1	1.64	2.08	-0.222392	1.40053792958373	1.62293035092018		-0.222392	1.51173
ENSG00000272161.1	ENSG00000272161	0	0	0	0	0		0	0
ENSG00000269896.2	ENSG00000269896	0.16	0.28	-0.142019	0.214124805352847	0.356143810225275		-0.142019	0.285134
ENSG00000272420.1	ENSG00000272420	0.06	0.15	-0.11757	0.0840642647884746	0.20163386116965		-0.11757	0.142849
ENSG00000157916.20	RER1	32.95	47.49	-0.514276	5.08533966935737	5.59961534862161		-0.514276	5.34248
ENSG00000157911.11	PEX10	6.28	9.65	-0.548843	2.86393845042397	3.41278152533848		-0.548843	3.13836
ENSG00000149527.18	PLCH2	0.31	0.05	0.319177	0.389566811762726	0.070389327891398		0.319177	0.229978
ENSG00000224387.1	ENSG00000224387	0	0	0	0	0		0	0
ENSG00000229393.1	ENSG00000229393	0	0.12	-0.163499	0	0.16349873228288		-0.163499	0.0817494
ENSG00000157881.16	PANK4	18.14	17.31	0.063959	4.2585189247113	4.19455988602261		0.063959	4.22654
ENSG00000197921.6	HES5	0	0	0	0	0		0	0
ENSG00000272449.2	ENSG00000272449	0.25	0.07	0.224317	0.321928094887362	0.0976107966264223		0.224317	0.209769
ENSG00000238164.6	TNFRSF14-AS1	0	0.01	-0.0143553	0	0.0143552929770701		-0.0143553	0.00717765
ENSG00000157873.18	TNFRSF14	0.23	0.16	0.0845335	0.298658315564515	0.214124805352847		0.0845335	0.256392
ENSG00000225931.3	ENSG00000225931	0	0	0	0	0		0	0
ENSG00000228037.1	ENSG00000228037	0.05	0	0.0703893	0.070389327891398	0		0.0703893	0.0351947
ENSG00000289610.1	ENSG00000289610	0	0	0	0	0		0	0
ENSG00000157870.17	PRXL2B	6.49	6.36	0.02526	2.90496571868403	2.87970576628229		0.02526	2.89234
ENSG00000142606.16	MMEL1	0.09	0.13	-0.0519946	0.124328135002202	0.176322772640463		-0.0519946	0.150325
ENSG00000237058.1	MMEL1-AS1	0	0	0	0	0		0	0
ENSG00000215912.12	TTC34	0.03	0	0.0426443	0.0426443374084937	0		0.0426443	0.0213222
ENSG00000285945.1	ENSG00000285945	0	0	0	0	0		0	0
ENSG00000283259.1	ENSG00000283259	0	0	0	0	0		0	0
ENSG00000233234.1	ENSG00000233234	0	0	0	0	0		0	0
ENSG00000287396.1	ENSG00000287396	0	0	0	0	0		0	0
ENSG00000231630.1	ENSG00000231630	0	0	0	0	0		0	0
ENSG00000284745.1	ENSG00000284745	0	0	0	0	0		0	0
ENSG00000169717.7	ACTRT2	0	0	0	0	0		0	0
ENSG00000177133.13	PRDM16-DT	3.71	3.35	0.114712	2.23572705983806	2.12101540096137		0.114712	2.17837
ENSG00000142611.17	PRDM16	2.23	2.93	-0.282995	1.6915341649192	1.97452931248388		-0.282995	1.83303
ENSG00000283572.1	MIR4251	0	0	0	0	0		0	0
ENSG00000226286.1	ENSG00000226286	0	0	0	0	0		0	0
ENSG00000279839.1	ENSG00000279839	0.03	0.13	-0.133678	0.0426443374084937	0.176322772640463		-0.133678	0.109484
ENSG00000272235.1	ENSG00000272235	0.08	0.08	0	0.111031312388744	0.111031312388744		0	0.111031
ENSG00000287828.1	ENSG00000287828	0.26	0.26	0	0.333423733725192	0.333423733725192		0	0.333424
ENSG00000286518.1	ENSG00000286518	0	0	0	0	0		0	0
ENSG00000130762.15	ARHGEF16	6.56	6.14	0.0824622	2.91838623444635	2.83592407425438		0.0824622	2.87716
ENSG00000272088.1	ENSG00000272088	0.55	0	0.632268	0.632268215499513	0		0.632268	0.316134
ENSG00000162591.16	MEGF6	3.68	4.23	-0.160302	2.22650852980868	2.38681094647222		-0.160302	2.30666
ENSG00000207776.1	MIR551A	0	0	0	0	0		0	0
ENSG00000238260.2	ENSG00000238260	0.06	0.01	0.069709	0.0840642647884746	0.0143552929770701		0.069709	0.0492098
ENSG00000158109.15	TPRG1L	7.05	5.42	0.326415	3.00898878322726	2.68257329734758		0.326415	2.84578
ENSG00000116213.16	WRAP73	3.74	6.16	-0.595073	2.24488705912353	2.83995958748953		-0.595073	2.54242
ENSG00000078900.15	TP73	0.01	0.06	-0.069709	0.0143552929770701	0.0840642647884746		-0.069709	0.0492098
ENSG00000227589.1	TP73-AS3	0	0	0	0	0		0	0
ENSG00000235131.1	TP73-AS2	0	0	0	0	0		0	0
ENSG00000227372.12	TP73-AS1	5.79	5.94	-0.0315241	2.76341157447001	2.79493566280354		-0.0315241	2.77917
ENSG00000276189.1	ENSG00000276189	0	0	0	0	0		0	0
ENSG00000162592.10	CCDC27	0	0	0	0	0		0	0
ENSG00000235169.11	SMIM1	2.75	3.81	-0.359146	1.90689059560852	2.26603689399532		-0.359146	2.08646
ENSG00000130764.10	LRRC47	27.11	27.75	-0.0324785	4.81301154860562	4.84549005094438		-0.0324785	4.82925
ENSG00000266075.2	RN7SL574P	0	0	0	0	0		0	0
ENSG00000272153.1	ENSG00000272153	0	0.11	-0.15056	0	0.150559676575381		-0.15056	0.0752798
ENSG00000116198.14	CEP104	7.62	4.6	0.622261	3.10768786931437	2.48542682717024		0.622261	2.79656
ENSG00000169598.17	DFFB	1.71	1.24	0.274794	1.43829285157915	1.16349873228288		0.274794	1.3009
ENSG00000198912.12	C1orf174	9.22	6.73	0.402855	3.3533232911629	2.95046841415012		0.402855	3.1519
ENSG00000236423.7	LINC01134	0.61	0.1	0.549557	0.687060688339892	0.137503523749935		0.549557	0.412282
ENSG00000233304.7	LINC01346	0.02	0	0.0285692	0.0285691521967709	0		0.0285692	0.0142846
ENSG00000226374.3	LINC01345	0	0	0	0	0		0	0
ENSG00000284668.2	LINC02780	0	0	0	0	0		0	0
ENSG00000284703.1	ENSG00000284703	0	0	0	0	0		0	0
ENSG00000229280.1	EEF1DP6	0	0	0	0	0		0	0
ENSG00000235054.4	LINC01777	0	0	0	0	0		0	0
ENSG00000284694.1	ENSG00000284694	0	0	0	0	0		0	0
ENSG00000227169.2	ENSG00000227169	0	0	0	0	0		0	0
ENSG00000232596.3	LINC01646	0	0	0	0	0		0	0
ENSG00000196581.11	AJAP1	0	0.02	-0.0285692	0	0.0285691521967709		-0.0285692	0.0142846
ENSG00000287586.1	ENSG00000287586	0	0	0	0	0		0	0
ENSG00000284739.1	ENSG00000284739	0	0	0	0	0		0	0
ENSG00000284674.1	LINC02781	0	0	0	0	0		0	0
ENSG00000231510.1	LINC02782	0	0	0	0	0		0	0
ENSG00000284616.1	ENSG00000284616	0	0	0	0	0		0	0
ENSG00000284692.2	ENSG00000284692	0	0	0	0	0		0	0
ENSG00000284666.1	ENSG00000284666	0	0	0	0	0		0	0
ENSG00000260972.1	ENSG00000260972	0	0	0	0	0		0	0
ENSG00000283356.1	ENSG00000283356	0	0	0	0	0		0	0
ENSG00000236948.2	ENSG00000236948	0	0	0	0	0		0	0
ENSG00000264341.1	ENSG00000264341	0	0	0	0	0		0	0
ENSG00000264101.1	MIR4689	0	0	0	0	0		0	0
ENSG00000131697.18	NPHP4	1.38	0.9	0.324962	1.25096157353322	0.925999418556223		0.324962	1.08848
ENSG00000069424.16	KCNAB2	0.48	0.35	0.132638	0.565597175854225	0.432959407276106		0.132638	0.499278
ENSG00000116254.18	CHD5	0.05	0.02	0.0418202	0.070389327891398	0.0285691521967709		0.0418202	0.0494792
ENSG00000285629.1	ENSG00000285629	0	0	0	0	0		0	0
ENSG00000116251.11	RPL22	94.78	107.73	-0.182954	6.58165253046128	6.76460624310965		-0.182954	6.67313
ENSG00000226944.1	RNF207-AS1	0.11	0.09	0.0262315	0.150559676575381	0.124328135002202		0.0262315	0.137444
ENSG00000158286.13	RNF207	23.56	29.08	-0.292494	4.61823865559546	4.91073266190291		-0.292494	4.76449
ENSG00000116237.16	ICMT	14.42	22.9	-0.632208	3.94673086014031	4.57893871309339		-0.632208	4.26283
ENSG00000225077.3	LINC00337	0.14	0.06	0.10497	0.189033824390017	0.0840642647884746		0.10497	0.136549
ENSG00000173673.8	HES3	0	0	0	0	0		0	0
ENSG00000158292.7	GPR153	1.74	0.76	0.6386	1.4541758931858	0.815575428862573		0.6386	1.13488
ENSG00000097021.20	ACOT7	12.98	14.92	-0.187476	3.80529245560071	3.99276843076892		-0.187476	3.89903
ENSG00000271746.1	ENSG00000271746	0.04	0.03	0.0139392	0.0565835283663675	0.0426443374084937		0.0139392	0.0496139
ENSG00000069812.11	HES2	0.01	0.14	-0.174679	0.0143552929770701	0.189033824390017		-0.174679	0.101695
ENSG00000187017.18	ESPN	1.46	2.37	-0.45409	1.29865831556452	1.75274859140713		-0.45409	1.5257
ENSG00000265392.1	MIR4252	0	0	0	0	0		0	0
ENSG00000231868.1	ENSG00000231868	0	0	0	0	0		0	0
ENSG00000215788.11	TNFRSF25	6.5	5.04	0.312342	2.90689059560852	2.59454854955035		0.312342	2.75072
ENSG00000171680.23	PLEKHG5	13.82	17.95	-0.354652	3.88947354253111	4.24412594328373		-0.354652	4.0668
ENSG00000162408.11	NOL9	6.59	7.91	-0.231326	2.92409988564074	3.1554254317472		-0.231326	3.03976
ENSG00000253022.1	RNU6-731P	0	0	0	0	0		0	0
ENSG00000229519.2	ENSG00000229519	0	0	0	0	0		0	0
ENSG00000173662.21	TAS1R1	0	0	0	0	0		0	0
ENSG00000204859.13	ZBTB48	5.13	8.62	-0.65015	2.61588707391606	3.26603689399532		-0.65015	2.94096
ENSG00000162413.17	KLHL21	30.93	21.34	0.515283	4.99684064779537	4.48155728070859		0.515283	4.7392
ENSG00000116273.6	PHF13	11.25	7.18	0.582609	3.61470984411521	3.03210084316702		0.582609	3.32341
ENSG00000041988.16	THAP3	8.03	7.81	0.035584	3.17472598770613	3.13914201914569		0.035584	3.15693
ENSG00000007923.17	DNAJC11	24.49	23.8	0.0395913	4.67185946824748	4.63226821549951		0.0395913	4.65206
ENSG00000228750.7	LINC01672	0	0	0	0	0		0	0
ENSG00000284744.1	ENSG00000284744	0	0	0	0	0		0	0
ENSG00000237436.1	CAMTA1-DT	0	0	0	0	0		0	0
ENSG00000171735.19	CAMTA1	36.59	35.47	0.0436387	5.23227701026829	5.18863829456139		0.0436387	5.21046
ENSG00000227950.1	ENSG00000227950	0	0	0	0	0		0	0
ENSG00000237365.1	ENSG00000237365	0	0	0	0	0		0	0
ENSG00000207056.1	RNU1-8P	0	0	0	0	0		0	0
ENSG00000237402.1	CAMTA1-IT1	0.36	0	0.443607	0.443606651475615	0		0.443607	0.221803
ENSG00000237728.2	CAMTA1-AS2	0	0	0	0	0		0	0
ENSG00000225126.1	CAMTA1-AS1	0	0	0	0	0		0	0
ENSG00000270171.1	ENSG00000270171	0	0.03	-0.0426443	0	0.0426443374084937		-0.0426443	0.0213222
ENSG00000270035.1	ENSG00000270035	0	0	0	0	0		0	0
ENSG00000269978.1	ENSG00000269978	0	0	0	0	0		0	0
ENSG00000049245.13	VAMP3	24.8	27.1	-0.123199	4.68929916053589	4.81249822533356		-0.123199	4.7509
ENSG00000269925.1	ENSG00000269925	0.32	0.35	-0.0324215	0.400537929583729	0.432959407276106		-0.0324215	0.416749
ENSG00000049246.15	PER3	0.15	0.25	-0.120294	0.20163386116965	0.321928094887362		-0.120294	0.261781
ENSG00000236266.1	ENSG00000236266	0	0	0	0	0		0	0
ENSG00000049247.14	UTS2	0	0.01	-0.0143553	0	0.0143552929770701		-0.0143553	0.00717765
ENSG00000049249.9	TNFRSF9	0.28	0.48	-0.209453	0.356143810225275	0.565597175854225		-0.209453	0.46087
ENSG00000270330.1	ENSG00000270330	0	0	0	0	0		0	0
ENSG00000116288.13	PARK7	79.85	121.9	-0.604165	6.3371758685863	6.9413411054853		-0.604165	6.63926
ENSG00000200344.1	Y_RNA	0	0	0	0	0		0	0
ENSG00000284747.1	ENSG00000284747	0	0.11	-0.15056	0	0.150559676575381		-0.15056	0.0752798
ENSG00000284716.1	ENSG00000284716	0.06	0	0.0840643	0.0840642647884746	0		0.0840643	0.0420321
ENSG00000116285.13	ERRFI1	24.87	9.02	1.3684	4.69320814891002	3.32481060342048		1.3684	4.00901
ENSG00000238290.1	ENSG00000238290	0.05	0.01	0.056034	0.070389327891398	0.0143552929770701		0.056034	0.0423723
ENSG00000232848.1	ENSG00000232848	0	0	0	0	0		0	0
ENSG00000229305.1	ENSG00000229305	0	0	0	0	0		0	0
ENSG00000288816.1	ENSG00000288816	0	0	0	0	0		0	0
ENSG00000227634.3	LINC01714	0.07	0	0.0976108	0.0976107966264223	0		0.0976108	0.0488054
ENSG00000200975.1	RNU1-7P	0	0	0	0	0		0	0
ENSG00000233645.1	ENSG00000233645	0	0	0	0	0		0	0
ENSG00000251977.1	RNU6-991P	0	0	0	0	0		0	0
ENSG00000162426.16	SLC45A1	0.19	0.05	0.180572	0.250961573533219	0.070389327891398		0.180572	0.160675
ENSG00000252254.1	Y_RNA	0	0	0	0	0		0	0
ENSG00000142599.19	RERE	16.08	14.32	0.156892	4.09423606984577	3.93734439215023		0.156892	4.01579
ENSG00000232912.6	RERE-AS1	0	0	0	0	0		0	0
ENSG00000221083.1	ENSG00000221083	0	0	0	0	0		0	0
ENSG00000270282.1	ENSG00000270282	0	0	0	0	0		0	0
ENSG00000234619.1	RPL7P11	0	0	0	0	0		0	0
ENSG00000224315.2	RPL7P7	0.05	0.04	0.0138058	0.070389327891398	0.0565835283663675		0.0138058	0.0634864
ENSG00000222511.2	Y_RNA	0	0	0	0	0		0	0
ENSG00000226545.1	ENSG00000226545	0	0	0	0	0		0	0
ENSG00000228423.2	ENSG00000228423	0.13	0	0.176323	0.176322772640463	0		0.176323	0.0881614
ENSG00000229716.2	RPL23AP19	0	0	0	0	0		0	0
ENSG00000074800.16	ENO1	1712.66	895.16	0.935253	10.7428651835108	9.80761252317263		0.935253	10.2752
ENSG00000274258.1	MIR6728	0	0	0	0	0		0	0
ENSG00000230679.1	ENO1-AS1	0	0.28	-0.356144	0	0.356143810225275		-0.356144	0.178072
ENSG00000201725.1	RNU6-304P	0	0	0	0	0		0	0
ENSG00000238249.2	HMGN2P17	0	0	0	0	0		0	0
ENSG00000232208.2	ENSG00000232208	0	0	0	0	0		0	0
ENSG00000232663.2	ENSG00000232663	0	0	0	0	0		0	0
ENSG00000131686.15	CA6	0	0	0	0	0		0	0
ENSG00000265141.2	RN7SL451P	0	0	0	0	0		0	0
ENSG00000197241.4	SLC2A7	0	0	0	0	0		0	0
ENSG00000142583.18	SLC2A5	0.09	0.16	-0.0897967	0.124328135002202	0.214124805352847		-0.0897967	0.169226
ENSG00000252404.1	ENSG00000252404	0	0	0	0	0		0	0
ENSG00000180758.12	GPR157	16.86	9.24	0.802516	4.1586601753465	3.35614381022528		0.802516	3.7574
ENSG00000228526.7	MIR34AHG	1.02	1.01	0.00715979	1.01435529297707	1.0071955014042		0.00715979	1.01078
ENSG00000284357.1	MIR34A	0	0	0	0	0		0	0
ENSG00000234546.5	LNCTAM34A	0.95	1.21	-0.180572	0.963474123974886	1.14404636961671		-0.180572	1.05376
ENSG00000049239.13	H6PD	2.08	2.62	-0.233059	1.62293035092018	1.85598969730848		-0.233059	1.73946
ENSG00000171621.14	SPSB1	2.83	2.43	0.159136	1.93734439215023	1.77820857639809		0.159136	1.85778
ENSG00000284652.1	ENSG00000284652	0.03	0	0.0426443	0.0426443374084937	0		0.0426443	0.0213222
ENSG00000284693.2	LINC02606	0.06	0.12	-0.0794345	0.0840642647884746	0.16349873228288		-0.0794345	0.123781
ENSG00000252956.1	RNA5SP40	0	0	0	0	0		0	0
ENSG00000235263.1	ENSG00000235263	0	0	0	0	0		0	0
ENSG00000171612.7	SLC25A33	3.31	3.38	-0.023243	2.10768786931437	2.13093086982645		-0.023243	2.11931
ENSG00000231181.1	ENSG00000231181	0.12	0.05	0.0931094	0.16349873228288	0.070389327891398		0.0931094	0.116944
ENSG00000188807.13	TMEM201	4.15	4.28	-0.0359655	2.36457243229586	2.40053792958373		-0.0359655	2.38256
ENSG00000171608.17	PIK3CD	1.14	1.08	0.0410273	1.09761079662642	1.05658352836637		0.0410273	1.0771
ENSG00000179840.5	PIK3CD-AS1	0	0	0	0	0		0	0
ENSG00000233268.3	ENSG00000233268	0	0	0	0	0		0	0
ENSG00000231789.3	PIK3CD-AS2	0.67	1.1	-0.330541	0.739848102699328	1.0703893278914		-0.330541	0.905119
ENSG00000171603.18	CLSTN1	17.42	15.13	0.191527	4.20320115631661	4.01167453338092		0.191527	4.10744
ENSG00000271264.1	MZT1P1	0	0	0	0	0		0	0
ENSG00000280113.2	ENSG00000280113	0	0	0	0	0		0	0
ENSG00000178585.15	CTNNBIP1	15.84	21.39	-0.410962	4.07382023329167	4.48478262307787		-0.410962	4.2793
ENSG00000223989.1	ENSG00000223989	0	0	0	0	0		0	0
ENSG00000285701.1	ENSG00000285701	0	0	0	0	0		0	0
ENSG00000162441.12	LZIC	17.22	20.44	-0.234782	4.18745105402733	4.42223300068305		-0.234782	4.30484
ENSG00000228150.1	ENSG00000228150	0.18	0	0.238787	0.238786859587117	0		0.238787	0.119393
ENSG00000173614.14	NMNAT1	5.44	7.54	-0.407175	2.68706068833989	3.09423606984577		-0.407175	2.89065
ENSG00000202415.1	RN7SKP269	0.15	0.38	-0.263034	0.20163386116965	0.464668267003444		-0.263034	0.333151
ENSG00000283611.2	TMEM274P	0	0	0	0	0		0	0
ENSG00000265521.1	MIR5697	0	0	0	0	0		0	0
ENSG00000241326.1	ENSG00000241326	0	0	0	0	0		0	0
ENSG00000162444.12	RBP7	17.03	23.38	-0.435299	4.17232749165762	4.60762622084549		-0.435299	4.38998
ENSG00000130939.20	UBE4B	10.44	11.5	-0.127841	3.51601514700367	3.64385618977473		-0.127841	3.57994
ENSG00000224340.1	ENSG00000224340	0	0	0	0	0		0	0
ENSG00000233623.2	PGAM1P11	0.14	0	0.189034	0.189033824390017	0		0.189034	0.0945169
ENSG00000201746.1	RNU6-828P	0	0	0	0	0		0	0
ENSG00000054523.19	KIF1B	13.49	16.11	-0.239782	3.85698568978221	4.09676785471469		-0.239782	3.97688
ENSG00000264881.1	ENSG00000264881	0	0	0	0	0		0	0
ENSG00000199562.1	RNU6-37P	0	0	0	0	0		0	0
ENSG00000264501.2	RN7SL731P	8.97	16.08	-0.776643	3.31759350462347	4.09423606984577		-0.776643	3.70591
ENSG00000284735.1	ENSG00000284735	0	0	0	0	0		0	0
ENSG00000284642.1	ENSG00000284642	0.27	0.25	0.0229004	0.344828496997441	0.321928094887362		0.0229004	0.333378
ENSG00000142657.21	PGD	44.78	44.91	-0.00409097	5.51664555778096	5.52073652693764		-0.00409097	5.51869
ENSG00000271989.1	ENSG00000271989	0	0.03	-0.0426443	0	0.0426443374084937		-0.0426443	0.0213222
ENSG00000251503.8	CENPS-CORT	0.94	1.74	-0.498119	0.956056652412403	1.4541758931858		-0.498119	1.20512
ENSG00000175279.22	CENPS	3.16	4.57	-0.421094	2.05658352836637	2.47767732756531		-0.421094	2.26713
ENSG00000241563.4	CORT	0.19	0	0.250962	0.250961573533219	0		0.250962	0.125481
ENSG00000160049.12	DFFA	11.09	28.07	-1.26572	3.5957423394744	4.86145916636151		-1.26572	4.2286
ENSG00000203469.2	ENSG00000203469	0	0	0	0	0		0	0
ENSG00000142655.13	PEX14	11.25	10.98	0.0321538	3.61470984411521	3.58255600301406		0.0321538	3.59863
ENSG00000287727.1	ENSG00000287727	0	0	0	0	0		0	0
ENSG00000243267.3	RN7SL614P	0	0	0	0	0		0	0
ENSG00000130940.15	CASZ1	17.06	17.99	-0.072442	4.17472598770613	4.24716800037477		-0.072442	4.21095
ENSG00000272078.1	ENSG00000272078	0	0	0	0	0		0	0
ENSG00000225158.2	HSPE1P24	0	0	0	0	0		0	0
ENSG00000175262.14	C1orf127	0.05	0.02	0.0418202	0.070389327891398	0.0285691521967709		0.0418202	0.0494792
ENSG00000215785.2	CFL1P6	0	0.06	-0.0840643	0	0.0840642647884746		-0.0840643	0.0420321
ENSG00000120948.19	TARDBP	30.08	41.43	-0.449098	4.95791459863299	5.40701277351601		-0.449098	5.18246
ENSG00000009724.17	MASP2	0.09	0.03	0.0816838	0.124328135002202	0.0426443374084937		0.0816838	0.0834862
ENSG00000116649.10	SRM	23.18	42.67	-0.852828	4.5957423394744	5.44857062600553		-0.852828	5.02216
ENSG00000171824.14	EXOSC10	19.92	20.65	-0.0494842	4.38681094647222	4.43629511983936		-0.0494842	4.41155
ENSG00000226849.1	ENSG00000226849	0.02	0	0.0285692	0.0285691521967709	0		0.0285692	0.0142846
ENSG00000230337.2	EXOSC10-AS1	0.56	1.11	-0.435697	0.641546029087524	1.07724299893246		-0.435697	0.859395
ENSG00000198793.13	MTOR	18.31	22.21	-0.265398	4.27127625917593	4.53667461756976		-0.265398	4.40398
ENSG00000225602.5	MTOR-AS1	0	0	0	0	0		0	0
ENSG00000253086.1	RNU6-537P	0	0	0	0	0		0	0
ENSG00000171819.5	ANGPTL7	0	0.18	-0.238787	0	0.238786859587117		-0.238787	0.119393
ENSG00000207451.1	RNU6-291P	0	0	0	0	0		0	0
ENSG00000238173.1	RPL39P6	0	0	0	0	0		0	0
ENSG00000120942.14	UBIAD1	4.39	5.54	-0.279005	2.43028527297778	2.70929063572336		-0.279005	2.56979
ENSG00000238199.1	UBE2V2P3	0	0	0	0	0		0	0
ENSG00000284646.1	ENSG00000284646	0	0	0	0	0		0	0
ENSG00000224338.2	MTCYBP45	0	0	0	0	0		0	0
ENSG00000204624.8	DISP3	0.05	0.02	0.0418202	0.070389327891398	0.0285691521967709		0.0418202	0.0494792
ENSG00000285833.1	ENSG00000285833	0	0	0	0	0		0	0
ENSG00000235643.2	LINC01647	0	0	0	0	0		0	0
ENSG00000284708.1	ENSG00000284708	0	0	0	0	0		0	0
ENSG00000116661.11	FBXO2	2.39	2.99	-0.235103	1.76128527336162	1.99638874644762		-0.235103	1.87884
ENSG00000132879.14	FBXO44	6.35	5.52	0.172872	2.877744249949	2.70487196445635		0.172872	2.79131
ENSG00000116663.11	FBXO6	1.69	1.34	0.201098	1.4276061727819	1.22650852980868		0.201098	1.32706
ENSG00000116670.15	MAD2L2	15.51	17.34	-0.151654	4.04526821513853	4.19692173382033		-0.151654	4.12109
ENSG00000162490.7	DRAXIN	0.08	0.07	0.0134205	0.111031312388744	0.0976107966264223		0.0134205	0.104321
ENSG00000177674.16	AGTRAP	9.42	14.46	-0.569185	3.38128337250378	3.95046841415012		-0.569185	3.66588
ENSG00000215910.8	C1orf167	0.15	0.98	-0.783867	0.20163386116965	0.985500430304885		-0.783867	0.593567
ENSG00000177553.6	C1orf167-AS1	0	0	0	0	0		0	0
ENSG00000177000.13	MTHFR	11.82	8.48	0.435437	3.68032435684402	3.24488705912353		0.435437	3.46261
ENSG00000011021.23	CLCN6	6.63	5.31	0.274043	2.93168305705981	2.65764000520782		0.274043	2.79466
ENSG00000276470.1	ENSG00000276470	0	0	0	0	0		0	0
ENSG00000278852.1	ENSG00000278852	0	0	0	0	0		0	0
ENSG00000175206.11	NPPA	238.26	349.35	-0.550218	7.90243541395902	8.45265308600624		-0.550218	8.17754
ENSG00000275915.1	ENSG00000275915	0	0	0	0	0		0	0
ENSG00000120937.9	NPPB	1478.98	2118.6	-0.518214	10.5313619645057	11.049576317156		-0.518214	10.7905
ENSG00000224904.1	SBF1P2	0.02	0	0.0285692	0.0285691521967709	0		0.0285692	0.0142846
ENSG00000285646.2	ENSG00000285646	1.13	1.98	-0.484459	1.09085343045111	1.57531233068744		-0.484459	1.33308
ENSG00000199347.1	RNU5E-1	0	0	0	0	0		0	0
ENSG00000201801.1	RNU5E-4P	0	0	0	0	0		0	0
ENSG00000116685.16	KIAA2013	39.54	16.95	1.17536	5.34127418369217	4.16591193893569		1.17536	4.75359
ENSG00000083444.17	PLOD1	70.6	59.85	0.234702	6.16188768237689	5.92718535782637		0.234702	6.04454
ENSG00000287384.1	ENSG00000287384	0	0.19	-0.250962	0	0.250961573533219		-0.250962	0.125481
ENSG00000116688.18	MFN2	88.48	93.86	-0.0842346	6.4834933512844	6.5677279633048		-0.0842346	6.52561
ENSG00000270914.1	ENSG00000270914	0	0	0	0	0		0	0
ENSG00000116691.11	MIIP	7.72	15.21	-0.894484	3.1243281350022	4.01881218574282		-0.894484	3.57157
ENSG00000202461.1	Y_RNA	0	0	0	0	0		0	0
ENSG00000276869.1	MIR6729	0	0	0	0	0		0	0
ENSG00000243539.3	RN7SL649P	0	0	0	0	0		0	0
ENSG00000120949.15	TNFRSF8	0.05	0	0.0703893	0.070389327891398	0		0.0703893	0.0351947
ENSG00000201135.1	RNU6-777P	0	0	0	0	0		0	0
ENSG00000227875.2	RPL23AP89	0	0	0	0	0		0	0
ENSG00000285604.1	ENSG00000285604	0	0	0	0	0		0	0
ENSG00000283789.1	MIR7846	0	0	0	0	0		0	0
ENSG00000028137.19	TNFRSF1B	0.04	0.07	-0.0410273	0.0565835283663675	0.0976107966264223		-0.0410273	0.0770972
ENSG00000263676.1	MIR4632	0	0	0	0	0		0	0
ENSG00000225196.2	RPL10P17	0	0	0	0	0		0	0
ENSG00000252969.1	SNORA70	0	0	0	0	0		0	0
ENSG00000048707.15	VPS13D	9.2	9.65	-0.0622843	3.35049724708413	3.41278152533848		-0.0622843	3.38164
ENSG00000239149.1	SNORA59A	11.27	17.31	-0.577497	3.61706334388818	4.19455988602261		-0.577497	3.90581
ENSG00000229484.2	LINC02766	0.02	0.05	-0.0418202	0.0285691521967709	0.070389327891398		-0.0418202	0.0494792
ENSG00000162496.9	DHRS3	14.65	12.69	0.19304	3.96809075204526	3.77505054148317		0.19304	3.87157
ENSG00000221340.1	RNU6ATAC18P	0	0	0	0	0		0	0
ENSG00000276830.1	MIR6730	0	0	0	0	0		0	0
ENSG00000288927.1	ENSG00000288927	0.15	0.56	-0.439912	0.20163386116965	0.641546029087524		-0.439912	0.42159
ENSG00000272482.1	ENSG00000272482	1.06	1.33	-0.177686	1.04264433740849	1.22032995487956		-0.177686	1.13149
ENSG00000204518.3	AADACL4	0.01	0	0.0143553	0.0143552929770701	0		0.0143553	0.00717765
ENSG00000226166.2	ENSG00000226166	0	0	0	0	0		0	0
ENSG00000188984.12	AADACL3	0	0	0	0	0		0	0
ENSG00000157330.10	C1orf158	0	0	0	0	0		0	0
ENSG00000116726.5	PRAMEF12	0	0	0	0	0		0	0
ENSG00000116721.9	PRAMEF1	0	0.02	-0.0285692	0	0.0285691521967709		-0.0285692	0.0142846
ENSG00000228338.1	LINC01784	0	0	0	0	0		0	0
ENSG00000239810.3	PRAMEF11	0	0	0	0	0		0	0
ENSG00000231103.2	PRAMEF30P	0	0	0	0	0		0	0
ENSG00000179172.10	HNRNPCL1	0.03	0	0.0426443	0.0426443374084937	0		0.0426443	0.0213222
ENSG00000120952.4	PRAMEF2	0	0	0	0	0		0	0
ENSG00000243073.4	PRAMEF4	0	0	0	0	0		0	0
ENSG00000187545.5	PRAMEF10	0	0	0	0	0		0	0
ENSG00000204510.5	PRAMEF7	0	0	0	0	0		0	0
ENSG00000207434.1	RNU6-1072P	0	0	0	0	0		0	0
ENSG00000234064.1	PRAMEF29P	0	0	0	0	0		0	0
ENSG00000232423.6	PRAMEF6	0	0	0	0	0		0	0
ENSG00000274178.2	PRAMEF28P	0	0	0	0	0		0	0
ENSG00000274764.6	PRAMEF27	0	0	0	0	0		0	0
ENSG00000277058.3	HNRNPCL3	0	0	0	0	0		0	0
ENSG00000229571.7	PRAMEF25	0	0	0	0	0		0	0
ENSG00000277862.1	PRAMEF34P	0	0	0	0	0		0	0
ENSG00000236179.1	PRAMEF35P	0	0	0	0	0		0	0
ENSG00000275774.3	HNRNPCL2	0	0	0	0	0		0	0
ENSG00000229978.1	PRAMEF36P	0	0	0	0	0		0	0
ENSG00000233336.1	ENSG00000233336	0	0	0	0	0		0	0
ENSG00000280267.5	PRAMEF26	0	0	0	0	0		0	0
ENSG00000179412.11	HNRNPCL4	0	0	0	0	0		0	0
ENSG00000204505.5	PRAMEF9	0	0	0	0	0		0	0
ENSG00000279169.3	PRAMEF13	0.01	0	0.0143553	0.0143552929770701	0		0.0143553	0.00717765
ENSG00000279804.2	PRAMEF18	0	0	0	0	0		0	0
ENSG00000250894.1	PRAMEF31P	0	0	0	0	0		0	0
ENSG00000270601.4	PRAMEF5	0	0	0	0	0		0	0
ENSG00000231219.1	PRAMEF32P	0	0	0	0	0		0	0
ENSG00000207511.1	RNU6-771P	0	0	0	0	0		0	0
ENSG00000182330.10	PRAMEF8	0	0	0	0	0		0	0
ENSG00000237700.2	PRAMEF33	0	0.05	-0.0703893	0	0.070389327891398		-0.0703893	0.0351947
ENSG00000204501.7	PRAMEF15	0	0	0	0	0		0	0
ENSG00000228229.2	ENSG00000228229	0	0	0	0	0		0	0
ENSG00000204481.8	PRAMEF14	0	0	0	0	0		0	0
ENSG00000204480.8	PRAMEF19	0	0	0	0	0		0	0
ENSG00000204479.4	PRAMEF17	0	0	0	0	0		0	0
ENSG00000204478.10	PRAMEF20	0	0	0	0	0		0	0
ENSG00000162494.6	LRRC38	0.04	0.1	-0.08092	0.0565835283663675	0.137503523749935		-0.08092	0.0970435
ENSG00000259961.1	ENSG00000259961	0	0	0	0	0		0	0
ENSG00000215909.3	BRWD1P1	0	0	0	0	0		0	0
ENSG00000162493.17	PDPN	5.42	9.13	-0.657989	2.68257329734758	3.34056226902641		-0.657989	3.01157
ENSG00000222952.1	RNA5SP41	0	0	0	0	0		0	0
ENSG00000237445.2	ENSG00000237445	0	0	0	0	0		0	0
ENSG00000253085.1	ENSG00000253085	0	0	0	0	0		0	0
ENSG00000116731.23	PRDM2	2.5	2.31	0.0805237	1.8073549220576	1.72683121703249		0.0805237	1.76709
ENSG00000289380.1	ENSG00000289380	0.24	0.04	0.253757	0.310340120612151	0.0565835283663675		0.253757	0.183462
ENSG00000189337.17	KAZN	5.23	1.43	1.35828	2.63923216324928	1.28095631383106		1.35828	1.96009
ENSG00000252151.1	RNU6-1265P	0	0	0	0	0		0	0
ENSG00000231606.2	ENSG00000231606	0	0	0	0	0		0	0
ENSG00000234593.3	KAZN-AS1	0	0	0	0	0		0	0
ENSG00000235829.1	TBCAP2	0	0	0	0	0		0	0
ENSG00000287756.1	ENSG00000287756	0	0	0	0	0		0	0
ENSG00000175147.13	TMEM51-AS1	2.02	0.58	0.934624	1.59454854955035	0.659924558402378		0.934624	1.12724
ENSG00000171729.14	TMEM51	13.22	4.49	1.37304	3.82984955984469	2.45680614923047		1.37304	3.14333
ENSG00000204464.7	TMEM51-AS2	0	0	0	0	0		0	0
ENSG00000215720.4	MFFP1	0	0	0	0	0		0	0
ENSG00000278480.1	ZBTB2P1	0.06	0	0.0840643	0.0840642647884746	0		0.0840643	0.0420321
ENSG00000142621.21	FHAD1	0.07	0.12	-0.0658879	0.0976107966264223	0.16349873228288		-0.0658879	0.130555
ENSG00000233485.1	FHAD1-AS1	0	0	0	0	0		0	0
ENSG00000236045.1	ENSG00000236045	0	0	0	0	0		0	0
ENSG00000228140.2	ENSG00000228140	0.01	0	0.0143553	0.0143552929770701	0		0.0143553	0.00717765
ENSG00000142634.13	EFHD2	11.95	3.61	1.49011	3.69488019279919	2.20476675065461		1.49011	2.94982
ENSG00000162438.12	CTRC	0	0	0	0	0		0	0
ENSG00000142615.8	CELA2A	0.03	0	0.0426443	0.0426443374084937	0		0.0426443	0.0213222
ENSG00000215704.10	CELA2B	0	0	0	0	0		0	0
ENSG00000132906.18	CASP9	32.58	5.19	2.43959	5.06953032516231	2.62993940943954		2.43959	3.84973
ENSG00000116138.13	DNAJC16	8.68	7.58	0.174029	3.27500704749987	3.10097764772482		0.174029	3.18799
ENSG00000251866.1	SCARNA21B	0	0	0	0	0		0	0
ENSG00000272510.1	ENSG00000272510	0	0	0	0	0		0	0
ENSG00000116771.6	AGMAT	0.37	0.86	-0.441127	0.454175893185802	0.895302621333307		-0.441127	0.674739
ENSG00000237301.1	ENSG00000237301	0.1	0.02	0.108934	0.137503523749935	0.0285691521967709		0.108934	0.0830363
ENSG00000235084.3	CHCHD2P6	0	0.07	-0.0976108	0	0.0976107966264223		-0.0976108	0.0488054
ENSG00000252417.1	RNU7-179P	0	0	0	0	0		0	0
ENSG00000236500.1	CD24P1	0	0	0	0	0		0	0
ENSG00000197312.12	DDI2	2.97	3.4	-0.148365	1.98913900736823	2.13750352374994		-0.148365	2.06332
ENSG00000215695.2	RSC1A1	0.69	1.21	-0.387023	0.75702324650746	1.14404636961671		-0.387023	0.950535
ENSG00000271742.1	ENSG00000271742	0	0	0	0	0		0	0
ENSG00000116786.13	PLEKHM2	27.79	25.38	0.126123	4.84749588378871	4.72137265947682		0.126123	4.78443
ENSG00000237938.5	ENSG00000237938	0	0	0	0	0		0	0
ENSG00000162461.8	SLC25A34	0.63	0.41	0.209177	0.704871964456353	0.495695162624069		0.209177	0.600284
ENSG00000224459.2	SLC25A34-AS1	0	0	0	0	0		0	0
ENSG00000162460.7	TMEM82	0	0.02	-0.0285692	0	0.0285691521967709		-0.0285692	0.0142846
ENSG00000162458.13	FBLIM1	29.52	29.06	0.02191	4.93168305705981	4.90977310414164		0.02191	4.92073
ENSG00000224321.1	RPL12P14	0.15	0	0.201634	0.20163386116965	0		0.201634	0.100817
ENSG00000233954.6	UQCRHL	2.71	3.73	-0.350421	1.89141918684608	2.24184018356467		-0.350421	2.06663
ENSG00000178715.8	ENSG00000178715	0.09	0	0.124328	0.124328135002202	0		0.124328	0.0621641
ENSG00000179743.4	FLJ37453	1.2	0.7	0.371969	1.13750352374994	0.765534746362977		0.371969	0.951519
ENSG00000065526.12	SPEN	3.46	2.65	0.289147	2.15704371014558	1.86789646399266		0.289147	2.01247
ENSG00000270620.1	ENSG00000270620	0	0	0	0	0		0	0
ENSG00000116809.12	ZBTB17	14.2	13.55	0.0630522	3.92599941855622	3.86294724802092		0.0630522	3.89447
ENSG00000234607.2	ENSG00000234607	0	0	0	0	0		0	0
ENSG00000231353.1	ENSG00000231353	0	0	0	0	0		0	0
ENSG00000275503.1	ENSG00000275503	0	0	0	0	0		0	0
ENSG00000224966.4	TBC1D3P6	0	0	0	0	0		0	0
ENSG00000183888.4	SRARP	0.02	0.03	-0.0140752	0.0285691521967709	0.0426443374084937		-0.0140752	0.0356067
ENSG00000233078.1	ENSG00000233078	0	0	0	0	0		0	0
ENSG00000173641.18	HSPB7	290.46	337.44	-0.215602	8.1871540911718	8.40275627948341		-0.215602	8.29496
ENSG00000186510.12	CLCNKA	0.8	0.73	0.0572249	0.84799690655495	0.790772037862		0.0572249	0.819384
ENSG00000232456.1	ENSG00000232456	0.26	0.43	-0.182591	0.333423733725192	0.516015147003665		-0.182591	0.424719
ENSG00000184908.20	CLCNKB	4.22	4.62	-0.10652	2.38404980679516	2.4905701304462		-0.10652	2.43731
ENSG00000185519.9	FAM131C	0.53	0.84	-0.266174	0.613531652917927	0.879705766282288		-0.266174	0.746619
ENSG00000142627.13	EPHA2	41.11	34.77	0.235413	5.39609097039437	5.1606782132205		0.235413	5.27838
ENSG00000227959.2	ENSG00000227959	0.06	0.11	-0.0664954	0.0840642647884746	0.150559676575381		-0.0664954	0.117312
ENSG00000224621.1	ENSG00000224621	0	0.11	-0.15056	0	0.150559676575381		-0.15056	0.0752798
ENSG00000234166.1	ARHGEF19-AS1	0	0.07	-0.0976108	0	0.0976107966264223		-0.0976108	0.0488054
ENSG00000142632.17	ARHGEF19	0.38	0.46	-0.0813001	0.464668267003444	0.545968369105293		-0.0813001	0.505318
ENSG00000237276.9	ANO7L1	0.44	0.03	0.483424	0.526068811667588	0.0426443374084937		0.483424	0.284357
ENSG00000288398.1	ENSG00000288398	1.19	2.15	-0.524421	1.13093086982645	1.65535182861255		-0.524421	1.39314
ENSG00000132881.12	CPLANE2	2.04	4.95	-0.968818	1.60407132366886	2.57288966842058		-0.968818	2.08848
ENSG00000233929.1	MT1XP1	1.39	1.72	-0.186596	1.25701061820602	1.44360665147561		-0.186596	1.35031
ENSG00000037637.11	FBXO42	14.33	5.73	1.18768	3.93828579188405	2.75060650483559		1.18768	3.34445
ENSG00000055070.17	SZRD1	33.78	34.97	-0.0485362	5.12018602753186	5.16872225436066		-0.0485362	5.14445
ENSG00000226457.1	RPL22P3	0	0	0	0	0		0	0
ENSG00000187144.11	SPATA21	0	0	0	0	0		0	0
ENSG00000157191.20	NECAP2	16.36	12.28	0.386512	4.11769504266976	3.7311832415722		0.386512	3.92444
ENSG00000226029.1	LINC01772	0.05	0.04	0.0138058	0.070389327891398	0.0565835283663675		0.0138058	0.0634864
ENSG00000080947.15	CROCCP3	1.09	0.75	0.256148	1.06350294230616	0.807354922057604		0.256148	0.935429
ENSG00000206652.1	RNU1-1	2640.19	1358.9	0.957688	11.3669723734439	10.4092848517198		0.957688	10.8881
ENSG00000261135.1	ENSG00000261135	0.24	0.42	-0.195551	0.310340120612151	0.505890929729957		-0.195551	0.408116
ENSG00000285853.1	ENSG00000285853	0	0	0	0	0		0	0
ENSG00000224174.2	ENSG00000224174	0	0	0	0	0		0	0
ENSG00000233421.5	LINC01783	0.38	1.27	-0.718024	0.464668267003444	1.18269229751619		-0.718024	0.82368
ENSG00000277344.1	RNU1-6P	0	0	0	0	0		0	0
ENSG00000225710.1	PDE4DIPP8	0	0	0	0	0		0	0
ENSG00000219481.11	NBPF1	6.88	8.14	-0.213999	2.97819562968165	3.19219416528335		-0.213999	3.08519
ENSG00000271732.1	ENSG00000271732	0	0	0	0	0		0	0
ENSG00000215908.10	CROCCP2	5.9	5.03	0.194438	2.78659636189081	2.59215800212536		0.194438	2.68938
ENSG00000283773.1	ENSG00000283773	0	4.09	-2.34767	0	2.34766565630097		-2.34767	1.17383
ENSG00000186301.8	MST1P2	0.07	0.2	-0.165424	0.0976107966264223	0.263034405833794		-0.165424	0.180323
ENSG00000282143.1	ENSG00000282143	0.04	0	0.0565835	0.0565835283663675	0		0.0565835	0.0282918
ENSG00000207513.1	RNU1-3	268.66	1358.9	-2.33429	8.07499772513591	10.4092848517198		-2.33429	9.24214
ENSG00000280114.1	ENSG00000280114	0	0	0	0	0		0	0
ENSG00000236698.1	EIF1AXP1	3.89	8.06	-0.889677	2.28983446517751	3.17951105027151		-0.889677	2.73467
ENSG00000268869.6	ESPNP	0	0.06	-0.0840643	0	0.0840642647884746		-0.0840643	0.0420321
ENSG00000279151.1	ENSG00000279151	0	0	0	0	0		0	0
ENSG00000282740.1	ENSG00000282740	0	0	0	0	0		0	0
ENSG00000058453.17	CROCC	1.19	1.45	-0.161851	1.13093086982645	1.29278174922785		-0.161851	1.21186
ENSG00000227684.2	CROCCP4	0	0.15	-0.201634	0	0.20163386116965		-0.201634	0.100817
ENSG00000207389.1	RNU1-4	268.66	46.38	2.50879	8.07499772513591	5.56620629346551		2.50879	6.8206
ENSG00000186715.11	MST1L	0.12	0.31	-0.226068	0.16349873228288	0.389566811762726		-0.226068	0.276533
ENSG00000223643.6	ENSG00000223643	0	0	0	0	0		0	0
ENSG00000230239.1	PDE4DIPP9	0	0	0	0	0		0	0
ENSG00000263811.1	MIR3675	0	0	0	0	0		0	0
ENSG00000228549.5	ENSG00000228549	0.56	1.48	-0.668794	0.641546029087524	1.31034012061215		-0.668794	0.975943
ENSG00000277234.1	RNU1-5P	0	0	0	0	0		0	0
ENSG00000238142.3	ENSG00000238142	3.48	2.66	0.291655	2.16349873228288	1.87184364850932		0.291655	2.01767
ENSG00000235241.1	ENSG00000235241	0	0	0	0	0		0	0
ENSG00000207005.1	RNU1-2	268.66	46.38	2.50879	8.07499772513591	5.56620629346551		2.50879	6.8206
ENSG00000272426.1	ENSG00000272426	0.53	0.07	0.515921	0.613531652917927	0.0976107966264223		0.515921	0.355571
ENSG00000117122.14	MFAP2	13.27	18.39	-0.442327	3.83491342970104	4.27724089833207		-0.442327	4.05608
ENSG00000286898.1	ENSG00000286898	0	0	0	0	0		0	0
ENSG00000226526.1	ENSG00000226526	0	0	0	0	0		0	0
ENSG00000159363.19	ATP13A2	8.68	14.39	-0.668914	3.27500704749987	3.94392132655349		-0.668914	3.60946
ENSG00000288636.1	ENSG00000288636	0	0	0	0	0		0	0
ENSG00000117118.10	SDHB	82.5	98.37	-0.251034	6.38370429247405	6.6347384599158		-0.251034	6.50922
ENSG00000117115.13	PADI2	0.05	0.03	0.027745	0.070389327891398	0.0426443374084937		0.027745	0.0565168
ENSG00000204362.6	LINC02783	0	0	0	0	0		0	0
ENSG00000282843.1	ENSG00000282843	0	0	0	0	0		0	0
ENSG00000142623.11	PADI1	0.25	0.18	0.0831412	0.321928094887362	0.238786859587117		0.0831412	0.280357
ENSG00000142619.4	PADI3	0.01	0	0.0143553	0.0143552929770701	0		0.0143553	0.00717765
ENSG00000266634.1	MIR3972	0	0	0	0	0		0	0
ENSG00000159339.13	PADI4	0	0	0	0	0		0	0
ENSG00000276747.1	PADI6	0.02	0	0.0285692	0.0285691521967709	0		0.0285692	0.0142846
ENSG00000227751.1	RCC2-AS1	0	0	0	0	0		0	0
ENSG00000179051.14	RCC2	23.19	17.54	0.38377	4.5963388642052	4.21256933885081		0.38377	4.40445
ENSG00000074964.17	ARHGEF10L	7.77	9.98	-0.324229	3.13257684267001	3.45680614923047		-0.324229	3.29469
ENSG00000236648.2	LINC02810	0	0	0	0	0		0	0
ENSG00000117148.8	ACTL8	0	0.04	-0.0565835	0	0.0565835283663675		-0.0565835	0.0282918
ENSG00000284653.1	ENSG00000284653	0	0	0	0	0		0	0
ENSG00000261781.1	LINC01654	0	0	0	0	0		0	0
ENSG00000117154.12	IGSF21	0.09	0.05	0.0539388	0.124328135002202	0.070389327891398		0.0539388	0.0973587
ENSG00000280222.1	ENSG00000280222	0	0	0	0	0		0	0
ENSG00000230035.2	IGSF21-AS1	0	0	0	0	0		0	0
ENSG00000225387.1	ENSG00000225387	0	0	0	0	0		0	0
ENSG00000179023.9	KLHDC7A	0.07	0.28	-0.258533	0.0976107966264223	0.356143810225275		-0.258533	0.226877
ENSG00000235282.3	DYNLL1P3	0	0	0	0	0		0	0
ENSG00000225478.2	ENSG00000225478	0	0	0	0	0		0	0
ENSG00000009709.12	PAX7	0	0	0	0	0		0	0
ENSG00000179002.5	TAS1R2	0	0	0	0	0		0	0
ENSG00000159423.17	ALDH4A1	14.72	15.36	-0.0575715	3.97452931248388	4.03210084316702		-0.0575715	4.00332
ENSG00000265606.1	MIR4695	0	0	0	0	0		0	0
ENSG00000221662.1	MIR1290	0	0	0	0	0		0	0
ENSG00000169991.11	IFFO2	3.46	3.06	0.135564	2.15704371014558	2.02147972741045		0.135564	2.08926
ENSG00000272084.1	ENSG00000272084	0.31	0.36	-0.0540398	0.389566811762726	0.443606651475615		-0.0540398	0.416587
ENSG00000127481.15	UBR4	48.68	30.33	0.66512	5.63459326844576	4.96947286459633		0.66512	5.30203
ENSG00000230424.2	EMC1-AS1	0.3	0.42	-0.127379	0.37851162325373	0.505890929729957		-0.127379	0.442201
ENSG00000127463.16	EMC1	15.01	18.32	-0.271122	4.00090140274153	4.27202318906105		-0.271122	4.13646
ENSG00000053372.5	MRTO4	11.96	24.37	-0.969058	3.6959938131099	4.66505161428922		-0.969058	4.18052
ENSG00000286064.1	ENSG00000286064	0	0	0	0	0		0	0
ENSG00000211454.16	AKR7L	0.16	0.09	0.0897967	0.214124805352847	0.124328135002202		0.0897967	0.169226
ENSG00000162482.5	AKR7A3	0.17	0.06	0.142444	0.22650852980868	0.0840642647884746		0.142444	0.155286
ENSG00000270728.1	ENSG00000270728	0	0	0	0	0		0	0
ENSG00000053371.13	AKR7A2	11.04	14.05	-0.321928	3.58976348698498	3.91169158187234		-0.321928	3.75073
ENSG00000200403.1	RNU6-1099P	0	0	0	0	0		0	0
ENSG00000040487.13	SLC66A1	13.59	8.46	0.625068	3.86690797814317	3.24184018356467		0.625068	3.55437
ENSG00000077549.19	CAPZB	36.85	47.05	-0.344243	5.24222139509837	5.58646452588639		-0.344243	5.41434
ENSG00000240490.3	RN7SL277P	0	0	0	0	0		0	0
ENSG00000173436.15	MICOS10	45.2	65.7	-0.529794	5.5298209465287	6.05961485629722		-0.529794	5.79472
ENSG00000201609.1	RNU4-28P	0	0	0	0	0		0	0
ENSG00000235185.1	ENSG00000235185	0	0	0	0	0		0	0
ENSG00000158747.15	NBL1	0.72	1.13	-0.308445	0.782408564927373	1.09085343045111		-0.308445	0.936631
ENSG00000270136.6	MICOS10-NBL1	0.01	0.76	-0.80122	0.0143552929770701	0.815575428862573		-0.80122	0.414965
ENSG00000226396.1	ENSG00000226396	0.33	0.91	-0.522146	0.411426245726465	0.933572638261024		-0.522146	0.672499
ENSG00000158748.4	HTR6	0	0	0	0	0		0	0
ENSG00000162542.14	TMCO4	0.74	1.44	-0.487794	0.799087306074004	1.28688114778816		-0.487794	1.04298
ENSG00000178828.7	RNF186	0	0	0	0	0		0	0
ENSG00000235434.1	ENSG00000235434	0	0	0	0	0		0	0
ENSG00000169914.6	OTUD3	1.54	2.46	-0.445944	1.34482849699744	1.790772037862		-0.445944	1.5678
ENSG00000188784.4	PLA2G2E	0	0.03	-0.0426443	0	0.0426443374084937		-0.0426443	0.0213222
ENSG00000242688.3	RN7SL304P	0	0	0	0	0		0	0
ENSG00000188257.12	PLA2G2A	0.56	0.2	0.378512	0.641546029087524	0.263034405833794		0.378512	0.45229
ENSG00000127472.11	PLA2G5	0	0	0	0	0		0	0
ENSG00000117215.15	PLA2G2D	0	0	0	0	0		0	0
ENSG00000158786.5	PLA2G2F	0	0	0	0	0		0	0
ENSG00000227066.2	ENSG00000227066	0	0	0	0	0		0	0
ENSG00000187980.7	PLA2G2C	0	0	0	0	0		0	0
ENSG00000162543.6	UBXN10	0.12	0.15	-0.0381351	0.16349873228288	0.20163386116965		-0.0381351	0.182566
ENSG00000228105.2	LINC01757	0	0	0	0	0		0	0
ENSG00000284710.1	ENSG00000284710	0	0	0	0	0		0	0
ENSG00000158816.16	VWA5B1	0	0.01	-0.0143553	0	0.0143552929770701		-0.0143553	0.00717765
ENSG00000226664.1	ENSG00000226664	0	0	0	0	0		0	0
ENSG00000236963.8	LINC01141	0	0	0	0	0		0	0
ENSG00000226487.1	ENSG00000226487	0	0	0	0	0		0	0
ENSG00000284641.1	ENSG00000284641	0	0	0	0	0		0	0
ENSG00000284743.1	ENSG00000284743	0	0	0	0	0		0	0
ENSG00000162545.6	CAMK2N1	1.07	1.19	-0.0813001	1.0496307677246	1.13093086982645		-0.0813001	1.09028
ENSG00000289402.1	ENSG00000289402	0	0	0	0	0		0	0
ENSG00000090432.7	MUL1	14.15	14.39	-0.0226754	3.92124588858559	3.94392132655349		-0.0226754	3.93258
ENSG00000215520.3	RPS4XP4	0	0	0	0	0		0	0
ENSG00000183114.8	FAM43B	1.43	0.19	1.02999	1.28095631383106	0.250961573533219		1.02999	0.765959
ENSG00000158825.6	CDA	0	0	0	0	0		0	0
ENSG00000158828.8	PINK1	40.3	23.76	0.73813	5.36806987653208	4.62993940943954		0.73813	4.999
ENSG00000284005.1	MIR6084	0	0	0	0	0		0	0
ENSG00000117242.7	PINK1-AS	1.24	1.56	-0.192645	1.16349873228288	1.35614381022528		-0.192645	1.25982
ENSG00000244038.11	DDOST	95.09	100.54	-0.07959	6.58631439372112	6.6659043549549		-0.07959	6.62611
ENSG00000117245.13	KIF17	1.35	1.5	-0.0892673	1.23266075679028	1.32192809488736		-0.0892673	1.27729
ENSG00000235432.1	ENSG00000235432	0	0	0	0	0		0	0
ENSG00000189410.12	SH2D5	2.02	1.82	0.0988534	1.59454854955035	1.49569516262407		0.0988534	1.54512
ENSG00000233069.1	ENSG00000233069	0	0	0	0	0		0	0
ENSG00000127483.19	HP1BP3	58.66	43.9	0.410049	5.89869207256049	5.48864353985379		0.410049	5.69367
ENSG00000075151.24	EIF4G3	10.82	15.16	-0.451197	3.56315813040281	4.01435529297707		-0.451197	3.78876
ENSG00000251914.1	RNU7-200P	0	0	0	0	0		0	0
ENSG00000221808.1	MIR1256	0	0	0	0	0		0	0
ENSG00000233072.1	RPS15AP6	0.11	0	0.15056	0.150559676575381	0		0.15056	0.0752798
ENSG00000236073.2	ENSG00000236073	0	0	0	0	0		0	0
ENSG00000235112.1	HSPE1P27	0	0	0	0	0		0	0
ENSG00000287192.1	ENSG00000287192	0.03	0.09	-0.0816838	0.0426443374084937	0.124328135002202		-0.0816838	0.0834862
ENSG00000117298.16	ECE1	33.08	23.02	0.504689	5.09085343045111	4.58616424593091		0.504689	4.83851
ENSG00000236936.1	ENSG00000236936	0.04	0	0.0565835	0.0565835283663675	0		0.0565835	0.0282918
ENSG00000231105.2	ECE1-AS1	0	0	0	0	0		0	0
ENSG00000236216.5	PPP1R11P1	0	0	0	0	0		0	0
ENSG00000228823.1	PDE4DIPP10	0	0	0	0	0		0	0
ENSG00000236009.1	ENSG00000236009	0	0	0	0	0		0	0
ENSG00000227001.3	NBPF2P	0	0.08	-0.111031	0	0.111031312388744		-0.111031	0.0555157
ENSG00000187952.9	HS6ST1P1	0	0.03	-0.0426443	0	0.0426443374084937		-0.0426443	0.0213222
ENSG00000186543.7	CROCCP5	0	0	0	0	0		0	0
ENSG00000142794.19	NBPF3	0.14	0.22	-0.0978473	0.189033824390017	0.286881147788162		-0.0978473	0.237957
ENSG00000176378.8	PFN1P10	0	0	0	0	0		0	0
ENSG00000162551.14	ALPL	0.33	0.34	-0.0108068	0.411426245726465	0.422233000683048		-0.0108068	0.41683
ENSG00000233431.1	LINC02596	0	0	0	0	0		0	0
ENSG00000076864.21	RAP1GAP	2.74	1.69	0.475432	1.90303827011291	1.4276061727819		0.475432	1.66532
ENSG00000090686.16	USP48	8.57	9.96	-0.195657	3.2585189247113	3.4541758931858		-0.195657	3.35635
ENSG00000231978.2	ENSG00000231978	0	0	0	0	0		0	0
ENSG00000187942.12	LDLRAD2	0.01	0.03	-0.028289	0.0143552929770701	0.0426443374084937		-0.028289	0.0284998
ENSG00000142798.20	HSPG2	48.19	49.07	-0.0255814	5.6202931499486	5.64587455030903		-0.0255814	5.63308
ENSG00000232037.3	ENSG00000232037	0	0	0	0	0		0	0
ENSG00000283234.1	ENSG00000283234	0	0	0	0	0		0	0
ENSG00000219073.8	CELA3B	0	0.06	-0.0840643	0	0.0840642647884746		-0.0840643	0.0420321
ENSG00000285959.1	ENSG00000285959	0	0	0	0	0		0	0
ENSG00000273610.1	RN7SL386P	0	0	0	0	0		0	0
ENSG00000201919.1	RNU6-1022P	0	0	0	0	0		0	0
ENSG00000142789.20	CELA3A	0	0	0	0	0		0	0
ENSG00000278124.1	RN7SL186P	0	0	0	0	0		0	0
ENSG00000201273.1	RNU6-776P	0	0	0	0	0		0	0
ENSG00000228397.3	LINC01635	0.08	0.04	0.0544478	0.111031312388744	0.0565835283663675		0.0544478	0.0838074
ENSG00000218510.9	LINC00339	4.16	3.35	0.246356	2.36737106564853	2.12101540096137		0.246356	2.24419
ENSG00000070831.17	CDC42	94.72	91.2	0.0540536	6.58074849176378	6.52669484554198		0.0540536	6.55372
ENSG00000285752.1	CDC42-AS1	0.08	0	0.111031	0.111031312388744	0		0.111031	0.0555157
ENSG00000285794.1	ENSG00000285794	2	3.2	-0.485427	1.58496250072116	2.0703893278914		-0.485427	1.82768
ENSG00000230068.2	CDC42-IT1	0	0.04	-0.0565835	0	0.0565835283663675		-0.0565835	0.0282918
ENSG00000271428.1	MPHOSPH6P1	0	0	0	0	0		0	0
ENSG00000162552.15	WNT4	0.12	0.1	0.0259952	0.16349873228288	0.137503523749935		0.0259952	0.150501
ENSG00000285873.1	ENSG00000285873	0.04	0	0.0565835	0.0565835283663675	0		0.0565835	0.0282918
ENSG00000266564.1	MIR4418	0	0	0	0	0		0	0
ENSG00000234397.3	PPIAP34	0	0	0	0	0		0	0
ENSG00000279625.1	ENSG00000279625	0	0	0	0	0		0	0
ENSG00000184677.18	ZBTB40	3.43	3.27	0.0530706	2.14730669878029	2.09423606984577		0.0530706	2.12077
ENSG00000237200.1	ZBTB40-IT1	0	0	0	0	0		0	0
ENSG00000070886.12	EPHA8	0.02	0.07	-0.0690416	0.0285691521967709	0.0976107966264223		-0.0690416	0.06309
ENSG00000276835.2	MIR6127	0	0	0	0	0		0	0
ENSG00000173372.17	C1QA	0	0	0	0	0		0	0
ENSG00000159189.12	C1QC	0	0.07	-0.0976108	0	0.0976107966264223		-0.0976108	0.0488054
ENSG00000173369.17	C1QB	0	0	0	0	0		0	0
ENSG00000133216.17	EPHB2	9.49	10	-0.0684888	3.39094277280254	3.4594316186373		-0.0684888	3.42519
ENSG00000265422.1	MIR4684	0	0	0	0	0		0	0
ENSG00000225952.1	ENSG00000225952	0	0	0	0	0		0	0
ENSG00000264014.1	MIR4253	0	0	0	0	0		0	0
ENSG00000215906.8	LACTBL1	0	0	0	0	0		0	0
ENSG00000227868.7	TEX46	0	0	0	0	0		0	0
ENSG00000004487.18	KDM1A	50.72	52.97	-0.0614354	5.69265037003553	5.75408578219791		-0.0614354	5.72337
ENSG00000240553.1	ENSG00000240553	0.07	0	0.0976108	0.0976107966264223	0		0.0976108	0.0488054
ENSG00000263793.1	MIR3115	0	0	0	0	0		0	0
ENSG00000266802.1	ENSG00000266802	0	0	0	0	0		0	0
ENSG00000169641.14	LUZP1	10.22	10	0.0285692	3.48800077083407	3.4594316186373		0.0285692	3.47372
ENSG00000229010.1	ENSG00000229010	0	0	0	0	0		0	0
ENSG00000206935.1	RNU6-514P	0	0	0	0	0		0	0
ENSG00000252578.1	RNU6-135P	0	0	0	0	0		0	0
ENSG00000289014.1	ENSG00000289014	0.63	0.1	0.567368	0.704871964456353	0.137503523749935		0.567368	0.421188
ENSG00000179546.5	HTR1D	0.01	0.02	-0.0142139	0.0143552929770701	0.0285691521967709		-0.0142139	0.0214622
ENSG00000215381.3	ENSG00000215381	0	0	0	0	0		0	0
ENSG00000261326.4	LINC01355	0.16	0.29	-0.153246	0.214124805352847	0.36737106564853		-0.153246	0.290748
ENSG00000284726.1	ENSG00000284726	0	0	0	0	0		0	0
ENSG00000125944.21	HNRNPR	41.62	45.02	-0.11073	5.41345868800798	5.52418907844937		-0.11073	5.46882
ENSG00000125945.15	ZNF436	25.81	7.9	1.59089	4.74469931420784	3.15380533607904		1.59089	3.94925
ENSG00000249087.8	ZNF436-AS1	3.74	0.93	1.29629	2.24488705912353	0.948600847493356		1.29629	1.59674
ENSG00000201405.1	Y_RNA	0	0	0	0	0		0	0
ENSG00000271420.1	ENSG00000271420	0.25	0.13	0.145605	0.321928094887362	0.176322772640463		0.145605	0.249125
ENSG00000204219.11	TCEA3	18.04	9.47	0.862772	4.25096157353322	3.38818953715608		0.862772	3.81958
ENSG00000232482.2	ENSG00000232482	0	0	0	0	0		0	0
ENSG00000088280.20	ASAP3	9.21	13.19	-0.474892	3.35191096110308	3.82680268428583		-0.474892	3.58936
ENSG00000007968.7	E2F2	0.27	0.49	-0.230484	0.344828496997441	0.575312330687437		-0.230484	0.46007
ENSG00000235052.1	ENSG00000235052	0	0.07	-0.0976108	0	0.0976107966264223		-0.0976108	0.0488054
ENSG00000117318.9	ID3	60.4	75.27	-0.312877	5.94016675048282	6.25304379464515		-0.312877	6.09661
ENSG00000285802.1	ENSG00000285802	0.04	0.05	-0.0138058	0.0565835283663675	0.070389327891398		-0.0138058	0.0634864
ENSG00000197880.10	MDS2	0	0	0	0	0		0	0
ENSG00000229239.2	ENSG00000229239	0	0	0	0	0		0	0
ENSG00000142676.14	RPL11	575.22	594.84	-0.0483052	9.1704759255937	9.21878116778407		-0.0483052	9.19463
ENSG00000236810.7	ELOA-AS1	1.37	0.86	0.349584	1.24488705912353	0.895302621333307		0.349584	1.07009
ENSG00000011007.13	ELOA	11.53	12.29	-0.0849547	3.64731450954714	3.73226919950145		-0.0849547	3.68979
ENSG00000057757.10	PITHD1	20.67	19.68	0.067463	4.43762724831895	4.37016428054021		0.067463	4.4039
ENSG00000011009.11	LYPLA2	24.83	36.84	-0.550864	4.69097573834328	5.24184018356467		-0.550864	4.96641
ENSG00000117308.15	GALE	27.75	32.42	-0.21715	4.84549005094438	5.06263982828646		-0.21715	4.95406
ENSG00000117305.15	HMGCL	9.35	11.57	-0.280354	3.37155886261196	3.65191274464578		-0.280354	3.51174
ENSG00000179163.12	FUCA1	3.17	4.23	-0.326764	2.06004738366994	2.38681094647222		-0.326764	2.22343
ENSG00000188822.8	CNR2	0.01	0.01	0	0.0143552929770701	0.0143552929770701		0	0.0143553
ENSG00000229106.1	BTBD6P1	0	0	0	0	0		0	0
ENSG00000232557.3	ENSG00000232557	0	0	0	0	0		0	0
ENSG00000264926.1	MIR378F	0	0	0	0	0		0	0
ENSG00000230228.2	H3P1	0	0	0	0	0		0	0
ENSG00000189266.13	PNRC2	25.69	27.59	-0.0992113	4.73822740036724	4.83743871485637		-0.0992113	4.78783
ENSG00000188529.15	SRSF10	34.37	38.14	-0.146118	5.14445431392619	5.29057185085208		-0.146118	5.21751
ENSG00000215905.4	ENSG00000215905	0	0	0	0	0		0	0
ENSG00000225315.2	ENSG00000225315	0	0	0	0	0		0	0
ENSG00000142661.19	MYOM3	0.05	0.04	0.0138058	0.070389327891398	0.0565835283663675		0.0138058	0.0634864
ENSG00000230703.1	MYOM3-AS1	0	0	0	0	0		0	0
ENSG00000142677.4	IL22RA1	0	0	0	0	0		0	0
ENSG00000185436.12	IFNLR1	0.98	1.38	-0.265461	0.985500430304885	1.25096157353322		-0.265461	1.11823
ENSG00000158055.17	GRHL3	0.06	0.03	0.0414199	0.0840642647884746	0.0426443374084937		0.0414199	0.0633543
ENSG00000230023.2	LINC02800	0	0	0	0	0		0	0
ENSG00000232298.2	GRHL3-AS1	0	0	0	0	0		0	0
ENSG00000001460.18	STPG1	0.25	1.21	-0.822118	0.321928094887362	1.14404636961671		-0.822118	0.732987
ENSG00000001461.17	NIPAL3	1.52	1.29	0.138076	1.33342373372519	1.19534759832222		0.138076	1.26439
ENSG00000288982.1	ENSG00000288982	0	0	0	0	0		0	0
ENSG00000286061.1	RCAN3AS	0	0	0	0	0		0	0
ENSG00000117602.13	RCAN3	1.6	1.81	-0.112059	1.37851162325373	1.4905701304462		-0.112059	1.43454
ENSG00000264443.1	NCMAP-DT	0	0	0	0	0		0	0
ENSG00000184454.7	NCMAP	0.01	0.04	-0.0422282	0.0143552929770701	0.0565835283663675		-0.0422282	0.0354694
ENSG00000227312.2	ENSG00000227312	0	0	0	0	0		0	0
ENSG00000239106.1	Y_RNA	0	0	0	0	0		0	0
ENSG00000133226.18	SRRM1	9.93	12.34	-0.287465	3.45022149589718	3.73768676140986		-0.287465	3.59395
ENSG00000284699.1	ENSG00000284699	0	0	0	0	0		0	0
ENSG00000169504.15	CLIC4	102.76	52.02	0.968642	6.69710657447698	5.72846476509253		0.968642	6.21279
ENSG00000238482.1	RNU6-1208P	0	0	0	0	0		0	0
ENSG00000020633.19	RUNX3	0.17	0.05	0.156119	0.22650852980868	0.070389327891398		0.156119	0.148449
ENSG00000278034.1	MIR6731	0	0	0	0	0		0	0
ENSG00000229162.1	RUNX3-AS1	0	0	0	0	0		0	0
ENSG00000261025.1	ENSG00000261025	0	0	0	0	0		0	0
ENSG00000264371.1	MIR4425	0	0	0	0	0		0	0
ENSG00000285823.1	LINC02793	0	0	0	0	0		0	0
ENSG00000233755.1	ENSG00000233755	0	0	0	0	0		0	0
ENSG00000233419.3	IFITM3P7	0	0	0	0	0		0	0
ENSG00000231953.2	ENSG00000231953	0	0	0	0	0		0	0
ENSG00000117614.10	SYF2	17.84	7.99	1.06741	4.23572705983806	3.16832111573972		1.06741	3.70202
ENSG00000284602.1	ENSG00000284602	0.07	0.16	-0.116514	0.0976107966264223	0.214124805352847		-0.116514	0.155868
ENSG00000284657.1	ENSG00000284657	0.17	0.1	0.089005	0.22650852980868	0.137503523749935		0.089005	0.182006
ENSG00000117616.18	RSRP1	23.61	13.62	0.751301	4.62117275268344	3.86987140617771		0.751301	4.24552
ENSG00000272432.1	ENSG00000272432	0	0.32	-0.400538	0	0.400537929583729		-0.400538	0.200269
ENSG00000261349.1	ENSG00000261349	0.22	0	0.286881	0.286881147788162	0		0.286881	0.143441
ENSG00000187010.21	RHD	0	0	0	0	0		0	0
ENSG00000224183.1	SDHDP6	0.27	0	0.344828	0.344828496997441	0		0.344828	0.172414
ENSG00000259984.1	ENSG00000259984	0	0	0	0	0		0	0
ENSG00000183726.11	TMEM50A	23.39	21.56	0.112523	4.60821785302146	4.49569516262407		0.112523	4.55196
ENSG00000188672.19	RHCE	0.16	0.06	0.130061	0.214124805352847	0.0840642647884746		0.130061	0.149095
ENSG00000238084.4	ENSG00000238084	0.13	0	0.176323	0.176322772640463	0		0.176323	0.0881614
ENSG00000204178.11	MACO1	8.82	5.62	0.568892	3.29572302453997	2.72683121703249		0.568892	3.01128
ENSG00000157978.12	LDLRAP1	3.63	3.84	-0.0639949	2.21101219348551	2.27500704749987		-0.0639949	2.24301
ENSG00000225643.1	ENSG00000225643	0	0	0	0	0		0	0
ENSG00000117643.15	MAN1C1	26.33	12.54	1.01326	4.77241355474848	3.75915583380027		1.01326	4.26578
ENSG00000233478.1	ENSG00000233478	0	0	0	0	0		0	0
ENSG00000162430.18	SELENON	7.9	8.96	-0.16234	3.15380533607904	3.31614574229336		-0.16234	3.23498
ENSG00000255054.3	ENSG00000255054	0	0	0	0	0		0	0
ENSG00000228172.5	ENSG00000228172	0.09	0.05	0.0539388	0.124328135002202	0.070389327891398		0.0539388	0.0973587
ENSG00000117640.18	MTFR1L	52.11	55.5	-0.0892673	5.7309116243181	5.82017896241519		-0.0892673	5.77555
ENSG00000272478.1	ENSG00000272478	0	0	0	0	0		0	0
ENSG00000127423.11	AUNIP	1.15	1.91	-0.436682	1.10433665981474	1.54101915313356		-0.436682	1.32268
ENSG00000236528.2	ENSG00000236528	0.11	0	0.15056	0.150559676575381	0		0.15056	0.0752798
ENSG00000182749.6	PAQR7	5.72	3.86	0.467505	2.74846123300404	2.28095631383106		0.467505	2.51471
ENSG00000207302.1	Y_RNA	0	0	0	0	0		0	0
ENSG00000117632.23	STMN1	144.8	157.15	-0.117303	7.18784690943958	7.30514974563003		-0.117303	7.2465
ENSG00000229786.1	SNRPFP2	0	0	0	0	0		0	0
ENSG00000223624.1	ENSG00000223624	0	0	0	0	0		0	0
ENSG00000283938.1	MIR3917	0	0	0	0	0		0	0
ENSG00000158006.14	PAFAH2	2.17	3.14	-0.385148	1.66448284036468	2.0496307677246		-0.385148	1.85706
ENSG00000207237.1	RNU6-110P	0	0	0	0	0		0	0
ENSG00000252190.1	ENSG00000252190	0	0	0	0	0		0	0
ENSG00000252691.1	ENSG00000252691	0	0	0	0	0		0	0
ENSG00000158008.10	EXTL1	1.62	3.16	-0.667017	1.38956681176273	2.05658352836637		-0.667017	1.72308
ENSG00000158014.15	SLC30A2	1.13	2.75	-0.816037	1.09085343045111	1.90689059560852		-0.816037	1.49887
ENSG00000284309.1	ENSG00000284309	0	0	0	0	0		0	0
ENSG00000158022.7	TRIM63	35.4	22.5	0.631278	5.18586654531133	4.55458885167764		0.631278	4.87023
ENSG00000175087.10	PDIK1L	1.73	1.2	0.311397	1.44890095114513	1.13750352374994		0.311397	1.2932
ENSG00000197245.6	FAM110D	0.47	0.58	-0.104108	0.55581615506164	0.659924558402378		-0.104108	0.60787
ENSG00000282872.2	C1orf232	0	0	0	0	0		0	0
ENSG00000236782.7	ZNF593OS	0.04	0	0.0565835	0.0565835283663675	0		0.0565835	0.0282918
ENSG00000142684.9	ZNF593	13.99	24.91	-0.789509	3.90592847817314	4.69543711040537		-0.789509	4.30068
ENSG00000142675.18	CNKSR1	1.23	1.57	-0.204725	1.15704371014558	1.36176835941915		-0.204725	1.25941
ENSG00000188782.9	CATSPER4	0	0.01	-0.0143553	0	0.0143552929770701		-0.0143553	0.00717765
ENSG00000236155.7	ZPLD2P	0.13	0.26	-0.157101	0.176322772640463	0.333423733725192		-0.157101	0.254873
ENSG00000278572.1	ENSG00000278572	0	0	0	0	0		0	0
ENSG00000130695.16	CEP85	8.06	9.37	-0.194833	3.17951105027151	3.3743439890385		-0.194833	3.27693
ENSG00000270733.1	ENSG00000270733	0	0	0	0	0		0	0
ENSG00000142669.15	SH3BGRL3	24.61	28.04	-0.181334	4.67863534782274	4.85996954822103		-0.181334	4.7693
ENSG00000158062.21	UBXN11	3.71	3.96	-0.0746131	2.23572705983806	2.31034012061215		-0.0746131	2.27303
ENSG00000169442.9	CD52	0	0.13	-0.176323	0	0.176322772640463		-0.176323	0.0881614
ENSG00000176092.17	CRYBG2	1.12	1.36	-0.154723	1.08406426478847	1.23878685958712		-0.154723	1.16143
ENSG00000225854.2	ENSG00000225854	0	0	0	0	0		0	0
ENSG00000176083.18	ZNF683	0	0	0	0	0		0	0
ENSG00000131914.11	LIN28A	4.1	6.92	-0.635003	2.35049724708413	2.98550043030489		-0.635003	2.668
ENSG00000117682.17	DHDDS	9.75	19.74	-0.948079	3.4262647547021	4.3743439890385		-0.948079	3.9003
ENSG00000223583.1	ENSG00000223583	0	0	0	0	0		0	0
ENSG00000225891.2	DHDDS-AS1	0.03	0.04	-0.0139392	0.0426443374084937	0.0565835283663675		-0.0139392	0.0496139
ENSG00000198830.11	HMGN2	74.6	97.06	-0.375279	6.24031432933371	6.61559285651096		-0.375279	6.42795
ENSG00000224129.1	DPPA2P2	0	0	0	0	0		0	0
ENSG00000117676.14	RPS6KA1	6.74	6.75	-0.00186274	2.95233356636969	2.95419631038688		-0.00186274	2.95326
ENSG00000238705.1	MIR1976	0	0	0	0	0		0	0
ENSG00000243905.3	RN7SL679P	0	0	0	0	0		0	0
ENSG00000252802.1	Y_RNA	0	0	0	0	0		0	0
ENSG00000252429.2	RNU7-29P	0	0	0	0	0		0	0
ENSG00000289452.1	ENSG00000289452	0	1.21	-1.14405	0	1.14404636961671		-1.14405	0.572023
ENSG00000229247.2	ENSG00000229247	0	0	0	0	0		0	0
ENSG00000238316.1	ENSG00000238316	0	0	0	0	0		0	0
ENSG00000235069.2	ENSG00000235069	0	0	0	0	0		0	0
ENSG00000260063.1	ENSG00000260063	0.11	0.18	-0.0882272	0.150559676575381	0.238786859587117		-0.0882272	0.194673
ENSG00000117713.21	ARID1A	7.84	8.61	-0.12049	3.14404636961671	3.26453643099903		-0.12049	3.20429
ENSG00000060642.12	PIGV	1.1	2.96	-0.915111	1.0703893278914	1.98550043030489		-0.915111	1.52794
ENSG00000241188.3	RN7SL165P	0	0	0	0	0		0	0
ENSG00000287810.1	ENSG00000287810	0	0	0	0	0		0	0
ENSG00000204160.12	ZDHHC18	3.6	3.72	-0.037153	2.20163386116965	2.23878685958712		-0.037153	2.22021
ENSG00000175793.12	SFN	0.3	0.71	-0.395485	0.37851162325373	0.773996325111173		-0.395485	0.576254
ENSG00000142751.15	GPN2	11.16	12.82	-0.184614	3.60407132366886	3.78868571061353		-0.184614	3.69638
ENSG00000226698.1	ENSG00000226698	0	0	0	0	0		0	0
ENSG00000289554.1	ENSG00000289554	0.59	0.09	0.544699	0.669026765509631	0.124328135002202		0.544699	0.396677
ENSG00000198746.13	GPATCH3	6.23	4.46	0.405095	2.85399564717639	2.44890095114513		0.405095	2.65145
ENSG00000090273.14	NUDC	32.15	49.74	-0.614115	5.05093696522523	5.66505161428922		-0.614115	5.35799
ENSG00000131910.5	NR0B2	0.4	0.33	0.0740006	0.485426827170242	0.411426245726465		0.0740006	0.448427
ENSG00000175707.10	KDF1	0.15	0.61	-0.485427	0.20163386116965	0.687060688339892		-0.485427	0.444347
ENSG00000172746.6	RPL12P13	0	0	0	0	0		0	0
ENSG00000224064.1	RPL32P6	0	0	0	0	0		0	0
ENSG00000225294.1	OSTCP2	0	0	0	0	0		0	0
ENSG00000253368.4	TRNP1	11.93	17.23	-0.495592	3.69265037003553	4.18824265626441		-0.495592	3.94045
ENSG00000158246.8	TENT5B	18.04	14.97	0.253669	4.25096157353322	3.99729240763651		0.253669	4.12413
ENSG00000090020.11	SLC9A1	1.41	0.85	0.381508	1.26903314645524	0.887525270741588		0.381508	1.07828
ENSG00000229985.2	ENSG00000229985	0	0	0	0	0		0	0
ENSG00000214973.3	CHCHD3P3	0.16	0.18	-0.0246621	0.214124805352847	0.238786859587117		-0.0246621	0.226456
ENSG00000225159.1	NPM1P39	0.04	0.14	-0.13245	0.0565835283663675	0.189033824390017		-0.13245	0.122809
ENSG00000225990.2	SNRPEP7	0	0	0	0	0		0	0
ENSG00000224311.1	ENSG00000224311	0	0	0	0	0		0	0
ENSG00000142784.16	WDTC1	8.77	6.74	0.336025	3.28835856219366	2.95233356636969		0.336025	3.12035
ENSG00000252098.1	Y_RNA	0	0	0	0	0		0	0
ENSG00000243659.1	ENSG00000243659	0	0	0	0	0		0	0
ENSG00000186501.15	TMEM222	14.07	15.69	-0.147305	3.9136075118231	4.06091204958787		-0.147305	3.98726
ENSG00000206888.1	RNU6-48P	0	0	0	0	0		0	0
ENSG00000241547.1	ACTG1P20	0.4	0.47	-0.0703893	0.485426827170242	0.55581615506164		-0.0703893	0.520621
ENSG00000142765.18	SYTL1	1.29	1.95	-0.365367	1.19534759832222	1.56071495447448		-0.365367	1.37803
ENSG00000142733.17	MAP3K6	2.17	2.73	-0.234693	1.66448284036468	1.89917563048051		-0.234693	1.78183
ENSG00000142748.13	FCN3	0	0.23	-0.298658	0	0.298658315564515		-0.298658	0.149329
ENSG00000174950.11	CD164L2	0	0.05	-0.0703893	0	0.070389327891398		-0.0703893	0.0351947
ENSG00000231207.1	ENSG00000231207	0	0	0	0	0		0	0
ENSG00000181773.7	GPR3	0.29	0.7	-0.398164	0.36737106564853	0.765534746362977		-0.398164	0.566453
ENSG00000158195.11	WASF2	7.69	4.78	0.588287	3.11935617703968	2.53106949272595		0.588287	2.82521
ENSG00000241169.1	ENSG00000241169	0	0	0	0	0		0	0
ENSG00000237429.1	ENSG00000237429	0	0	0	0	0		0	0
ENSG00000126705.15	AHDC1	9.21	3.11	1.31277	3.35191096110308	2.03913839390696		1.31277	2.69552
ENSG00000000938.13	FGR	0	0	0	0	0		0	0
ENSG00000235912.1	ENSG00000235912	1.76	0.51	0.87012	1.46466826700344	0.594548549550354		0.87012	1.02961
ENSG00000233975.2	LINC02574	0	0	0	0	0		0	0
ENSG00000126709.16	IFI6	3.35	2.69	0.237395	2.12101540096137	1.88362081628567		0.237395	2.00232
ENSG00000225886.3	ENSG00000225886	0	0	0	0	0		0	0
ENSG00000206767.1	RNU6-949P	0	0	0	0	0		0	0
ENSG00000226662.2	CHMP1AP1	0	0	0	0	0		0	0
ENSG00000207095.1	RNU6-424P	0	0	0	0	0		0	0
ENSG00000287244.1	ENSG00000287244	0.06	0	0.0840643	0.0840642647884746	0		0.0840643	0.0420321
ENSG00000009780.16	FAM76A	1.68	4.98	-1.15791	1.42223300068305	2.58014548442338		-1.15791	2.00119
ENSG00000231344.1	ENSG00000231344	0	0	0	0	0		0	0
ENSG00000230833.1	RPEP3	0	0.04	-0.0565835	0	0.0565835283663675		-0.0565835	0.0282918
ENSG00000117758.14	STX12	8.1	8.23	-0.0204641	3.18586654531133	3.20633064787105		-0.0204641	3.1961
ENSG00000269971.1	ENSG00000269971	0	0	0	0	0		0	0
ENSG00000270031.1	ENSG00000270031	0	0	0	0	0		0	0
ENSG00000223062.1	RNU6-1245P	0	0	0	0	0		0	0
ENSG00000286433.1	ENSG00000286433	0	0	0	0	0		0	0
ENSG00000117751.18	PPP1R8	19.23	19.6	-0.026148	4.33842441478356	4.36457243229586		-0.026148	4.3515
ENSG00000252947.1	SCARNA1	0	0.98	-0.9855	0	0.985500430304885		-0.9855	0.49275
ENSG00000130775.16	THEMIS2	0.08	0.18	-0.127756	0.111031312388744	0.238786859587117		-0.127756	0.174909
ENSG00000117748.10	RPA2	17.39	18.51	-0.0852923	4.20084957463721	4.2861418728343		-0.0852923	4.2435
ENSG00000130768.15	SMPDL3B	0.23	0.89	-0.619728	0.298658315564515	0.918386234446348		-0.619728	0.608522
ENSG00000227050.1	ENSG00000227050	0	0	0	0	0		0	0
ENSG00000158156.9	XKR8	4.88	4.82	0.014797	2.55581615506164	2.54101915313356		0.014797	2.54842
ENSG00000158161.16	EYA3	3.53	4.83	-0.363985	2.17951105027151	2.54349588342577		-0.363985	2.3615
ENSG00000238231.2	ENSG00000238231	0	0.3	-0.378512	0	0.37851162325373		-0.378512	0.189256
ENSG00000240750.3	RN7SL559P	0	0	0	0	0		0	0
ENSG00000228589.3	SPCS2P4	1.6	1.35	0.145851	1.37851162325373	1.23266075679028		0.145851	1.30559
ENSG00000228943.1	ENSG00000228943	0	0	0	0	0		0	0
ENSG00000289576.1	ENSG00000289576	0	0	0	0	0		0	0
ENSG00000214812.3	ENSG00000214812	0	0	0	0	0		0	0
ENSG00000253005.1	RNU6-176P	0	0	0	0	0		0	0
ENSG00000169403.12	PTAFR	0.06	0.14	-0.10497	0.0840642647884746	0.189033824390017		-0.10497	0.136549
ENSG00000126698.11	DNAJC8	43.28	48.08	-0.14848	5.46858331700683	5.61706334388818		-0.14848	5.54282
ENSG00000130770.18	ATP5IF1	99.53	118.06	-0.244063	6.6514822821509	6.89554498925339		-0.244063	6.77351
ENSG00000270605.1	ENSG00000270605	0.08	0.06	0.026967	0.111031312388744	0.0840642647884746		0.026967	0.0975478
ENSG00000271398.1	ENSG00000271398	0	0	0	0	0		0	0
ENSG00000130766.5	SESN2	12.37	5.72	0.992466	3.74092756031863	2.74846123300404		0.992466	3.24469
ENSG00000130772.14	MED18	4.33	4.53	-0.0531439	2.41413553298445	2.46727948045998		-0.0531439	2.44071
ENSG00000204138.13	PHACTR4	4.01	4.13	-0.0341482	2.32481060342048	2.35895882583233		-0.0341482	2.34188
ENSG00000206779.1	Y_RNA	0	0	0	0	0		0	0
ENSG00000229820.2	ENSG00000229820	0	0	0	0	0		0	0
ENSG00000221216.1	RNU6ATAC27P	0	0	0	0	0		0	0
ENSG00000180198.17	RCC1	11.74	10.02	0.209241	3.67129337248158	3.46205231879643		0.209241	3.56667
ENSG00000242125.3	SNHG3	7.44	8.17	-0.119679	3.07724299893246	3.19692173382033		-0.119679	3.13708
ENSG00000274266.1	SNORA73A	1292.41	1259.55	0.0371263	10.336963954401	10.2998376288176		0.0371263	10.3184
ENSG00000200087.1	SNORA73B	679.52	683.34	-0.00807571	9.41049375191078	9.41856946582499		-0.00807571	9.41453
ENSG00000231468.2	PRDX3P2	0	0	0	0	0		0	0
ENSG00000279443.1	ENSG00000279443	0.51	0.17	0.36804	0.594548549550354	0.22650852980868		0.36804	0.410529
ENSG00000180098.9	TRNAU1AP	7.46	10.58	-0.452906	3.08065766334523	3.53356334821451		-0.452906	3.30711
ENSG00000197989.15	SNHG12	9.12	9.15	-0.00427044	3.33913738491959	3.34340782229781		-0.00427044	3.34127
ENSG00000221539.1	SNORD99	0	0	0	0	0		0	0
ENSG00000278274.1	SNORA61	0	11.91	-3.69042	0	3.69041709553247		-3.69042	1.84521
ENSG00000273544.1	SNORA44	0	0	0	0	0		0	0
ENSG00000280498.1	SNORA16A	11.36	12.98	-0.177686	3.62760683812965	3.80529245560071		-0.177686	3.71645
ENSG00000274582.1	SNORA16A	0	0	0	0	0		0	0
ENSG00000120656.14	TAF12	8.5	10.1	-0.22456	3.24792751344359	3.47248777146274		-0.22456	3.36021
ENSG00000188060.8	RAB42	0.27	0.7	-0.420706	0.344828496997441	0.765534746362977		-0.420706	0.555182
ENSG00000229388.1	LINC01715	0.05	0.16	-0.143735	0.070389327891398	0.214124805352847		-0.143735	0.142257
ENSG00000270103.3	ENSG00000270103	13.23	54.77	-1.97055	3.83086375675176	5.80141736586591		-1.97055	4.81614
ENSG00000274978.1	RNU11	0	0	0	0	0		0	0
ENSG00000162419.13	GMEB1	2.11	2.31	-0.0899166	1.63691458035588	1.72683121703249		-0.0899166	1.68187
ENSG00000252777.1	ENSG00000252777	0	0	0	0	0		0	0
ENSG00000289291.1	ENSG00000289291	0.41	0.19	0.244734	0.495695162624069	0.250961573533219		0.244734	0.373328
ENSG00000198492.16	YTHDF2	30.32	27.88	0.117013	4.96901230751632	4.85199883711245		0.117013	4.91051
ENSG00000116329.12	OPRD1	0.04	0.01	0.0422282	0.0565835283663675	0.0143552929770701		0.0422282	0.0354694
ENSG00000233427.1	ENSG00000233427	0.03	0.07	-0.0549665	0.0426443374084937	0.0976107966264223		-0.0549665	0.0701276
ENSG00000199756.1	Y_RNA	0	0	0	0	0		0	0
ENSG00000159023.22	EPB41	6.63	5.89	0.147179	2.93168305705981	2.78450398292957		0.147179	2.85809
ENSG00000225616.2	ENSG00000225616	0	0	0	0	0		0	0
ENSG00000206704.1	Y_RNA	0	0	0	0	0		0	0
ENSG00000277958.1	Metazoa_SRP	0	0	0	0	0		0	0
ENSG00000253304.2	TMEM200B	1.65	2.72	-0.48931	1.40599235967584	1.89530262133331		-0.48931	1.65065
ENSG00000225750.1	ENSG00000225750	0	0	0	0	0		0	0
ENSG00000116350.18	SRSF4	23.69	17.1	0.447937	4.62585493136806	4.17791779219584		0.447937	4.40189
ENSG00000277916.1	ENSG00000277916	0	0	0	0	0		0	0
ENSG00000116353.16	MECR	7.56	14.06	-0.815039	3.09761079662642	3.9126498648972		-0.815039	3.50513
ENSG00000237934.1	ENSG00000237934	0	0	0	0	0		0	0
ENSG00000060656.20	PTPRU	2.77	5.13	-0.701323	1.91456452349394	2.61588707391606		-0.701323	2.26523
ENSG00000230523.1	LINC01756	0	0	0	0	0		0	0
ENSG00000225011.4	ENSG00000225011	0	0	0	0	0		0	0
ENSG00000228176.1	ENSG00000228176	0	0	0	0	0		0	0
ENSG00000284676.1	ENSG00000284676	0	0	0	0	0		0	0
ENSG00000270927.1	ENSG00000270927	0	0	0	0	0		0	0
ENSG00000233399.2	LINC01648	0	0	0	0	0		0	0
ENSG00000233372.1	ENSG00000233372	0	0	0	0	0		0	0
ENSG00000231251.1	ENSG00000231251	0	0	0	0	0		0	0
ENSG00000236335.1	ENSG00000236335	0	0	0	0	0		0	0
ENSG00000231949.1	ENSG00000231949	0	0	0	0	0		0	0
ENSG00000162510.6	MATN1	0.28	0.13	0.179821	0.356143810225275	0.176322772640463		0.179821	0.266233
ENSG00000186056.10	MATN1-AS1	0.24	0.24	0	0.310340120612151	0.310340120612151		0	0.31034
ENSG00000287510.1	ENSG00000287510	0	0	0	0	0		0	0
ENSG00000162511.8	LAPTM5	0.12	0.2	-0.0995357	0.16349873228288	0.263034405833794		-0.0995357	0.213267
ENSG00000264773.1	MIR4420	0	0	0	0	0		0	0
ENSG00000229607.1	ENSG00000229607	0	0	0	0	0		0	0
ENSG00000223382.6	LINC01778	0.25	0.01	0.307573	0.321928094887362	0.0143552929770701		0.307573	0.168142
ENSG00000222784.1	RN7SKP91	0	0	0	0	0		0	0
ENSG00000235143.1	ENSG00000235143	0	0	0	0	0		0	0
ENSG00000162512.16	SDC3	10.02	10.81	-0.0998847	3.46205231879643	3.56193705962243		-0.0998847	3.51199
ENSG00000266210.2	RN7SL371P	0	0	0	0	0		0	0
ENSG00000134644.16	PUM1	27.34	21.88	0.308753	4.82476785314329	4.51601514700367		0.308753	4.67039
ENSG00000237329.2	ENSG00000237329	0	0	0	0	0		0	0
ENSG00000232768.1	ENSG00000232768	0	0	0	0	0		0	0
ENSG00000215900.4	SELENOWP1	0	0	0	0	0		0	0
ENSG00000225142.2	ENSG00000225142	0	0	0	0	0		0	0
ENSG00000084628.10	NKAIN1	0.23	0.18	0.0598715	0.298658315564515	0.238786859587117		0.0598715	0.268723
ENSG00000060688.13	SNRNP40	20.25	22.54	-0.147651	4.4093909361377	4.55704241526372		-0.147651	4.48322
ENSG00000229447.2	ENSG00000229447	0.27	0.15	0.143195	0.344828496997441	0.20163386116965		0.143195	0.273231
ENSG00000121766.16	ZCCHC17	12.1	18.39	-0.565746	3.71149490665009	4.27724089833207		-0.565746	3.99437
ENSG00000229044.1	ENSG00000229044	0	0	0	0	0		0	0
ENSG00000121769.8	FABP3	226.28	356.36	-0.652907	7.82832692641482	8.48123434952853		-0.652907	8.15478
ENSG00000168528.12	SERINC2	1.24	1.7	-0.269461	1.16349873228288	1.43295940727611		-0.269461	1.29823
ENSG00000215899.3	ENSG00000215899	0	0	0	0	0		0	0
ENSG00000206981.1	RNU6-40P	0	0	0	0	0		0	0
ENSG00000260386.6	LDC1P	0	0	0	0	0		0	0
ENSG00000265961.1	Y_RNA	0	0	0	0	0		0	0
ENSG00000284543.1	LINC01226	0	0	0	0	0		0	0
ENSG00000229167.2	ENSG00000229167	0.17	0	0.226509	0.22650852980868	0		0.226509	0.113254
ENSG00000142910.16	TINAGL1	3.65	5.7	-0.52693	2.21723071622067	2.74416109557041		-0.52693	2.4807
ENSG00000121764.12	HCRTR1	0.02	0.06	-0.0554951	0.0285691521967709	0.0840642647884746		-0.0554951	0.0563167
ENSG00000162517.13	PEF1	36.11	37.6	-0.0567928	5.2137360959228	5.27052894238072		-0.0567928	5.24213
ENSG00000235790.7	PEF1-AS1	0.22	0.31	-0.102686	0.286881147788162	0.389566811762726		-0.102686	0.338224
ENSG00000264078.1	ENSG00000264078	0.08	0	0.111031	0.111031312388744	0		0.111031	0.0555157
ENSG00000084636.18	COL16A1	3.4	7.13	-0.885752	2.13750352374994	3.0232553523003		-0.885752	2.58038
ENSG00000121753.13	ADGRB2	9.64	11.47	-0.228963	3.41142624572647	3.64038956005495		-0.228963	3.52591
ENSG00000266580.1	MIR4254	0	0	0	0	0		0	0
ENSG00000254545.1	ENSG00000254545	0	0	0	0	0		0	0
ENSG00000134668.13	SPOCD1	1.39	0.72	0.474602	1.25701061820602	0.782408564927373		0.474602	1.01971
ENSG00000203620.2	ENSG00000203620	0	0	0	0	0		0	0
ENSG00000269967.1	ENSG00000269967	0	0	0	0	0		0	0
ENSG00000184007.22	PTP4A2	106.53	114.22	-0.0996519	6.74859540599096	6.84824735270451		-0.0996519	6.79842
ENSG00000288678.1	ENSG00000288678	0	0	0	0	0		0	0
ENSG00000228634.1	ENSG00000228634	0	0	0	0	0		0	0
ENSG00000284702.1	ENSG00000284702	0	0	0	0	0		0	0
ENSG00000121774.18	KHDRBS1	26.13	28.94	-0.142185	4.76181714250714	4.90400231628369		-0.142185	4.83291
ENSG00000203325.3	ENSG00000203325	0	0	0	0	0		0	0
ENSG00000121775.18	TMEM39B	3.41	1.87	0.619728	2.1407786557828	1.52105073690096		0.619728	1.83091
ENSG00000266203.1	MIR5585	0	0	0	0	0		0	0
ENSG00000276493.1	Metazoa_SRP	0	0	0	0	0		0	0
ENSG00000025800.14	KPNA6	14.51	16.15	-0.14501	3.95512678126137	4.10013667128545		-0.14501	4.02763
ENSG00000250135.1	ENSG00000250135	2.19	0.63	0.968684	1.67355642399015	0.704871964456353		0.968684	1.18921
ENSG00000084652.16	TXLNA	14.09	14.13	-0.00381918	3.91552090075196	3.91934008244201		-0.00381918	3.91743
ENSG00000160050.16	CCDC28B	7.02	10.83	-0.560776	3.0036022366802	3.56437816856506		-0.560776	3.28399
ENSG00000224066.1	ENSG00000224066	0.31	0.48	-0.17603	0.389566811762726	0.565597175854225		-0.17603	0.477582
ENSG00000160051.12	IQCC	1.01	1.07	-0.0424353	1.0071955014042	1.0496307677246		-0.0424353	1.02841
ENSG00000222046.3	DCDC2B	0	0	0	0	0		0	0
ENSG00000160055.20	TMEM234	3.69	8.42	-1.00614	2.22958792274065	3.23572705983806		-1.00614	2.73266
ENSG00000084623.12	EIF3I	122.86	132.55	-0.10867	6.9525665409428	7.06123616574775		-0.10867	7.0069
ENSG00000220785.8	MTMR9LP	0.78	0.83	-0.0399664	0.831877241191673	0.871843648509318		-0.0399664	0.85186
ENSG00000183615.6	FAM167B	0	0.05	-0.0703893	0	0.070389327891398		-0.0703893	0.0351947
ENSG00000182866.17	LCK	0.11	0.13	-0.0257631	0.150559676575381	0.176322772640463		-0.0257631	0.163441
ENSG00000277617.1	Metazoa_SRP	0	0	0	0	0		0	0
ENSG00000252450.1	Y_RNA	0	0	0	0	0		0	0
ENSG00000116478.12	HDAC1	21.9	24.04	-0.128887	4.51727569320958	4.64616265715789		-0.128887	4.58172
ENSG00000175130.7	MARCKSL1	55.85	75.42	-0.42679	5.82908844400489	6.25587835258279		-0.42679	6.04248
ENSG00000233775.1	ENSG00000233775	0	0.08	-0.111031	0	0.111031312388744		-0.111031	0.0555157
ENSG00000162526.7	TSSK3	0.06	0.19	-0.166897	0.0840642647884746	0.250961573533219		-0.166897	0.167513
ENSG00000225828.2	FAM229A	1.03	0.56	0.379934	1.02147972741045	0.641546029087524		0.379934	0.831513
ENSG00000160058.19	BSDC1	33.74	16.69	0.973664	5.11852584893567	4.14486214291573		0.973664	4.63169
ENSG00000224333.1	GAPDHP20	0	0	0	0	0		0	0
ENSG00000270850.1	ENSG00000270850	0.14	0	0.189034	0.189033824390017	0		0.189034	0.0945169
ENSG00000229259.1	LRRC37A12P	0	0	0	0	0		0	0
ENSG00000263529.2	RN7SL122P	0	0	0	0	0		0	0
ENSG00000254553.1	ENSG00000254553	0.43	0.23	0.217357	0.516015147003665	0.298658315564515		0.217357	0.407337
ENSG00000273274.2	ZBTB8B	0.33	0.27	0.0665977	0.411426245726465	0.344828496997441		0.0665977	0.378127
ENSG00000160062.15	ZBTB8A	1.01	0.78	0.175318	1.0071955014042	0.831877241191673		0.175318	0.919536
ENSG00000176261.16	ZBTB8OS	20.79	31.88	-0.593544	4.44559429134118	5.03913839390696		-0.593544	4.74237
ENSG00000200591.1	Y_RNA	0	0	0	0	0		0	0
ENSG00000162521.19	RBBP4	60.12	61.14	-0.0238777	5.93357263826103	5.95745033634712		-0.0238777	5.94551
ENSG00000162520.15	SYNC	0.07	0.89	-0.820775	0.0976107966264223	0.918386234446348		-0.820775	0.507999
ENSG00000224409.1	ENSG00000224409	0	0	0	0	0		0	0
ENSG00000162522.11	KIAA1522	1.33	0.91	0.286757	1.22032995487956	0.933572638261024		0.286757	1.07695
ENSG00000134684.12	YARS1	32.51	39.32	-0.266904	5.06651978142975	5.33342373372519		-0.266904	5.19997
ENSG00000116497.18	S100PBP	10.05	10.5	-0.0575875	3.46597446450407	3.52356195605701		-0.0575875	3.49477
ENSG00000160097.20	FNDC5	0.57	0.67	-0.0890835	0.650764559116902	0.739848102699328		-0.0890835	0.695306
ENSG00000121905.10	HPCA	0	0	0	0	0		0	0
ENSG00000121900.19	TMEM54	1.39	2.66	-0.614833	1.25701061820602	1.87184364850932		-0.614833	1.56443
ENSG00000287691.1	ENSG00000287691	0	0	0	0	0		0	0
ENSG00000116514.17	RNF19B	7.44	3.8	0.814209	3.07724299893246	2.26303440583379		0.814209	2.67014
ENSG00000278966.2	ENSG00000278966	0	0.03	-0.0426443	0	0.0426443374084937		-0.0426443	0.0213222
ENSG00000217644.5	ENSG00000217644	0	0	0	0	0		0	0
ENSG00000239670.1	ENSG00000239670	0	0	0	0	0		0	0
ENSG00000236065.2	ENSG00000236065	0	0	0	0	0		0	0
ENSG00000004455.17	AK2	72.69	70.72	0.0390934	6.20339694854612	6.16430358309365		0.0390934	6.18385
ENSG00000276645.1	Metazoa_SRP	0	0.33	-0.411426	0	0.411426245726465		-0.411426	0.205713
ENSG00000142920.17	AZIN2	0.93	1.26	-0.227722	0.948600847493356	1.17632277264046		-0.227722	1.06246
ENSG00000278997.1	ENSG00000278997	0.02	0.05	-0.0418202	0.0285691521967709	0.070389327891398		-0.0418202	0.0494792
ENSG00000116525.14	TRIM62	0.92	0.39	0.466021	0.941106310946432	0.475084882948783		0.466021	0.708096
ENSG00000279179.1	ENSG00000279179	0	0	0	0	0		0	0
ENSG00000284721.1	ENSG00000284721	0	0	0	0	0		0	0
ENSG00000160094.15	ZNF362	3.33	3.5	-0.055558	2.114367024952	2.16992500144231		-0.055558	2.14215
ENSG00000270115.1	ENSG00000270115	0.08	0.07	0.0134205	0.111031312388744	0.0976107966264223		0.0134205	0.104321
ENSG00000184389.9	A3GALT2	0	0	0	0	0		0	0
ENSG00000225313.5	ENSG00000225313	0	0	0	0	0		0	0
ENSG00000134686.20	PHC2	29.44	24.17	0.274263	4.92789645372882	4.65363331138626		0.274263	4.79076
ENSG00000284154.1	MIR3605	0	0	0	0	0		0	0
ENSG00000222112.1	RN7SKP16	0.17	0.15	0.0248747	0.22650852980868	0.20163386116965		0.0248747	0.214071
ENSG00000233246.1	PHC2-AS1	0.07	0	0.0976108	0.0976107966264223	0		0.0976108	0.0488054
ENSG00000234512.1	TLR12P	0	0	0	0	0		0	0
ENSG00000121903.15	ZSCAN20	0.66	0.91	-0.202389	0.7311832415722	0.933572638261024		-0.202389	0.832378
ENSG00000235907.2	ENSG00000235907	0	0	0	0	0		0	0
ENSG00000121904.19	CSMD2	0.04	0.04	0	0.0565835283663675	0.0565835283663675		0	0.0565835
ENSG00000227000.2	HSPD1P14	0	0	0	0	0		0	0
ENSG00000176256.11	HMGB4	0	0	0	0	0		0	0
ENSG00000231163.6	CSMD2-AS1	0	0	0	0	0		0	0
ENSG00000201148.1	RNA5SP42	0	0	0	0	0		0	0
ENSG00000142698.15	C1orf94	0.01	0	0.0143553	0.0143552929770701	0		0.0143553	0.00717765
ENSG00000270241.1	ENSG00000270241	0	0	0	0	0		0	0
ENSG00000287703.1	ENSG00000287703	0	0.07	-0.0976108	0	0.0976107966264223		-0.0976108	0.0488054
ENSG00000207941.1	MIR552	0	0	0	0	0		0	0
ENSG00000163866.9	SMIM12	17.16	23.55	-0.434959	4.18269229751619	4.61765111942733		-0.434959	4.40017
ENSG00000189280.3	GJB5	0	0	0	0	0		0	0
ENSG00000189433.7	GJB4	0	0.02	-0.0285692	0	0.0285691521967709		-0.0285692	0.0142846
ENSG00000255811.1	ENSG00000255811	0	0	0	0	0		0	0
ENSG00000188910.8	GJB3	0.06	0.05	0.0136749	0.0840642647884746	0.070389327891398		0.0136749	0.0772268
ENSG00000187513.9	GJA4	0.15	0.37	-0.252542	0.20163386116965	0.454175893185802		-0.252542	0.327905
ENSG00000230163.1	ENSG00000230163	0	0	0	0	0		0	0
ENSG00000116544.12	DLGAP3	0.03	0.05	-0.027745	0.0426443374084937	0.070389327891398		-0.027745	0.0565168
ENSG00000284773.1	ENSG00000284773	0	0.02	-0.0285692	0	0.0285691521967709		-0.0285692	0.0142846
ENSG00000241014.2	GPR199P	0.1	0	0.137504	0.137503523749935	0		0.137504	0.0687518
ENSG00000271741.1	ENSG00000271741	1.05	0.59	0.366597	1.03562390973072	0.669026765509631		0.366597	0.852325
ENSG00000243749.1	TMEM35B	0.17	1.43	-1.05445	0.22650852980868	1.28095631383106		-1.05445	0.753732
ENSG00000163867.17	ZMYM6	1.89	2.74	-0.371969	1.53106949272595	1.90303827011291		-0.371969	1.71705
ENSG00000197056.11	ZMYM1	1.37	2.47	-0.550049	1.24488705912353	1.79493566280354		-0.550049	1.51991
ENSG00000233940.1	RPL12P45	0	0	0	0	0		0	0
ENSG00000228348.1	EFCAB14P1	0	0	0	0	0		0	0
ENSG00000284640.1	ENSG00000284640	0	0.01	-0.0143553	0	0.0143552929770701		-0.0143553	0.00717765
ENSG00000116560.11	SFPQ	77.68	76.17	0.0279569	6.29792505250381	6.26996820063334		0.0279569	6.28395
ENSG00000201868.1	Y_RNA	0	0	0	0	0		0	0
ENSG00000146463.12	ZMYM4	9.45	12.63	-0.383283	3.38543103719352	3.76871365703049		-0.383283	3.57707
ENSG00000240374.3	RN7SL503P	0	0	0	0	0		0	0
ENSG00000201542.1	SNORA62	0	0	0	0	0		0	0
ENSG00000229994.1	RPL5P4	0.03	0.16	-0.17148	0.0426443374084937	0.214124805352847		-0.17148	0.128385
ENSG00000227409.1	ZMYM4-AS1	0	0	0	0	0		0	0
ENSG00000278702.1	Metazoa_SRP	0	0	0	0	0		0	0
ENSG00000142687.18	KIAA0319L	14.56	16	-0.127693	3.95977015521147	4.08746284125034		-0.127693	4.02362
ENSG00000236274.1	ENSG00000236274	0	0	0	0	0		0	0
ENSG00000020129.16	NCDN	5.86	9.49	-0.612734	2.77820857639809	3.39094277280254		-0.612734	3.08458
ENSG00000239636.2	TFAP2E-AS1	0	0.03	-0.0426443	0	0.0426443374084937		-0.0426443	0.0213222
ENSG00000116819.9	TFAP2E	0.09	0	0.124328	0.124328135002202	0		0.124328	0.0621641
ENSG00000126067.12	PSMB2	25.39	28.46	-0.158766	4.72191944555154	4.88068552526113		-0.158766	4.8013
ENSG00000142686.8	C1orf216	0.68	1.65	-0.657531	0.748461233004036	1.40599235967584		-0.657531	1.07723
ENSG00000092853.14	CLSPN	0.87	2.17	-0.761445	0.903038270112912	1.66448284036468		-0.761445	1.28376
ENSG00000232335.1	ENSG00000232335	0	0	0	0	0		0	0
ENSG00000134698.11	AGO4	4.24	4.08	0.0447383	2.38956681176273	2.34482849699744		0.0447383	2.3672
ENSG00000092847.13	AGO1	2.8	3.84	-0.349008	1.92599941855622	2.27500704749987		-0.349008	2.1005
ENSG00000271164.1	CFAP97P1	0	0	0	0	0		0	0
ENSG00000286899.1	ENSG00000286899	0	0	0	0	0		0	0
ENSG00000271914.1	ENSG00000271914	0.1	0	0.137504	0.137503523749935	0		0.137504	0.0687518
ENSG00000126070.20	AGO3	6.98	6.77	0.0384741	2.99638874644762	2.95791459863299		0.0384741	2.97715
ENSG00000271554.1	ENSG00000271554	0	0	0	0	0		0	0
ENSG00000232862.5	ENSG00000232862	0	0	0	0	0		0	0
ENSG00000092850.12	TEKT2	0.56	0.23	0.342888	0.641546029087524	0.298658315564515		0.342888	0.470102
ENSG00000116863.11	ADPRS	27.95	17.1	0.677574	4.85549144310187	4.17791779219584		0.677574	4.5167
ENSG00000171812.13	COL8A2	0.02	0.07	-0.0690416	0.0285691521967709	0.0976107966264223		-0.0690416	0.06309
ENSG00000054116.12	TRAPPC3	24.45	28.25	-0.200771	4.66959375118833	4.8703647195834		-0.200771	4.76998
ENSG00000116871.16	MAP7D1	60.43	56.04	0.106969	5.9408714781892	5.83390207666916		0.106969	5.88739
ENSG00000264592.2	RN7SL131P	0	0	0	0	0		0	0
ENSG00000054118.15	THRAP3	26.51	25.22	0.0692885	4.78188423454149	4.71259578044703		0.0692885	4.74724
ENSG00000231849.1	UBE2V2P4	0	0	0	0	0		0	0
ENSG00000214193.11	SH3D21	5.82	3.62	0.561879	2.76977173924945	2.20789285164133		0.561879	2.48883
ENSG00000142694.7	EVA1B	4.38	6.2	-0.420391	2.4276061727819	2.84799690655495		-0.420391	2.6378
ENSG00000286379.1	ENSG00000286379	0.03	0.01	0.028289	0.0426443374084937	0.0143552929770701		0.028289	0.0284998
ENSG00000196182.11	STK40	13.47	13.36	0.0110092	3.854993016757	3.84398384404833		0.0110092	3.84949
ENSG00000181817.6	LSM10	8.03	13.3	-0.663217	3.17472598770613	3.83794324189103		-0.663217	3.50633
ENSG00000222821.1	RNU4-27P	0	0	0	0	0		0	0
ENSG00000116885.18	OSCP1	3.04	4.41	-0.421273	2.01435529297707	2.43562859405209		-0.421273	2.22499
ENSG00000201448.1	SNORA63C	30.94	0	4.99729	4.99729240763651	0		4.99729	2.49865
ENSG00000116898.12	MRPS15	46.15	75.76	-0.703097	5.55918586578774	6.26228280642066		-0.703097	5.91073
ENSG00000119535.18	CSF3R	0.05	0.11	-0.0801703	0.070389327891398	0.150559676575381		-0.0801703	0.110475
ENSG00000230214.1	FTLP18	0	0	0	0	0		0	0
ENSG00000284705.1	ENSG00000284705	0	0	0	0	0		0	0
ENSG00000284720.1	ENSG00000284720	0	0	0	0	0		0	0
ENSG00000234481.2	ENSG00000234481	0	0	0	0	0		0	0
ENSG00000163873.10	GRIK3	0.01	0.02	-0.0142139	0.0143552929770701	0.0285691521967709		-0.0142139	0.0214622
ENSG00000284650.1	ENSG00000284650	0	0	0	0	0		0	0
ENSG00000223944.2	ENSG00000223944	0	0	0	0	0		0	0
ENSG00000264698.1	MIR4255	0	0	0	0	0		0	0
ENSG00000207328.1	RNU6-636P	0	0	0	0	0		0	0
ENSG00000252368.1	RNA5SP43	0	0	0	0	0		0	0
ENSG00000230451.2	RPS29P6	0	0	0	0	0		0	0
ENSG00000233621.3	LINC01137	0.08	0.16	-0.103093	0.111031312388744	0.214124805352847		-0.103093	0.162578
ENSG00000163874.11	ZC3H12A	3.77	1.96	0.688392	2.25398926623079	1.56559717585423		0.688392	1.90979
ENSG00000283724.1	MIR6732	0	0	0	0	0		0	0
ENSG00000163875.16	MEAF6	19.85	18.86	0.0701818	4.3819754785573	4.31179371775365		0.0701818	4.34688
ENSG00000263675.1	MIR5581	0	0	0	0	0		0	0
ENSG00000163877.11	SNIP1	3.27	2.33	0.358714	2.09423606984577	1.73552217729654		0.358714	1.91488
ENSG00000232273.1	FTH1P1	0	0	0	0	0		0	0
ENSG00000237749.4	ENSG00000237749	0	0	0	0	0		0	0
ENSG00000163879.11	DNALI1	3.45	4.49	-0.303001	2.15380533607904	2.45680614923047		-0.303001	2.30531
ENSG00000134697.13	GNL2	30.45	41.56	-0.436438	4.97498811199193	5.41142624572647		-0.436438	5.19321
ENSG00000284748.1	ENSG00000284748	0	0	0	0	0		0	0
ENSG00000169218.14	RSPO1	0	0	0	0	0		0	0
ENSG00000116922.15	C1orf109	6.87	8.27	-0.236206	2.97636363573276	3.21256933885081		-0.236206	3.09447
ENSG00000134690.11	CDCA8	9.34	7.14	0.345135	3.37016428054021	3.02502879449152		0.345135	3.1976
ENSG00000183317.17	EPHA10	0.01	0.02	-0.0142139	0.0143552929770701	0.0285691521967709		-0.0142139	0.0214622
ENSG00000200421.1	Y_RNA	0	0	0	0	0		0	0
ENSG00000214141.4	ACTN4P2	0	0	0	0	0		0	0
ENSG00000227416.2	ENSG00000227416	0	0	0	0	0		0	0
ENSG00000185090.15	MANEAL	0.24	0.76	-0.505235	0.310340120612151	0.815575428862573		-0.505235	0.562958
ENSG00000233728.1	ENSG00000233728	0	0	0	0	0		0	0
ENSG00000196449.4	YRDC	9.71	10.56	-0.110183	3.42088657497553	3.53106949272595		-0.110183	3.47598
ENSG00000197982.14	C1orf122	22.06	27.6	-0.310623	4.52732060787705	4.83794324189103		-0.310623	4.68263
ENSG00000188786.10	MTF1	1.39	0.82	0.393072	1.25701061820602	0.863938450423972		0.393072	1.06047
ENSG00000235673.1	ENSG00000235673	0	0	0	0	0		0	0
ENSG00000230955.1	ENSG00000230955	0.08	0	0.111031	0.111031312388744	0		0.111031	0.0555157
ENSG00000204084.13	INPP5B	2.04	1.83	0.103269	1.60407132366886	1.50080205305716		0.103269	1.55244
ENSG00000252448.1	SNORA63	0	0	0	0	0		0	0
ENSG00000222282.1	RNU6-584P	0	0	0	0	0		0	0
ENSG00000277168.1	Metazoa_SRP	0	0	0	0	0		0	0
ENSG00000183431.12	SF3A3	20.79	26.42	-0.331562	4.44559429134118	4.7771566660045		-0.331562	4.61138
ENSG00000212541.1	RNU6-510P	0	0	0	0	0		0	0
ENSG00000183386.10	FHL3	5.69	4.53	0.274727	2.74200621086674	2.46727948045998		0.274727	2.60464
ENSG00000183520.12	UTP11	14.02	18.09	-0.345932	3.90881290773955	4.25474519762921		-0.345932	4.08178
ENSG00000185668.8	POU3F1	0.02	0.01	0.0142139	0.0285691521967709	0.0143552929770701		0.0142139	0.0214622
ENSG00000224592.5	MIR3659HG	0	0.05	-0.0703893	0	0.070389327891398		-0.0703893	0.0351947
ENSG00000223589.2	ENSG00000223589	0	0	0	0	0		0	0
ENSG00000265596.1	MIR3659	0	0	0	0	0		0	0
ENSG00000284623.1	LINC02786	0	0	0	0	0		0	0
ENSG00000286552.1	ENSG00000286552	0	0	0	0	0		0	0
ENSG00000287987.1	ENSG00000287987	0	0	0	0	0		0	0
ENSG00000237290.2	LINC01343	0	0	0	0	0		0	0
ENSG00000275350.1	ENSG00000275350	0	0	0	0	0		0	0
ENSG00000200796.1	RNU6-753P	0	0	0	0	0		0	0
ENSG00000238063.3	LINC01685	0	0	0	0	0		0	0
ENSG00000215895.4	HSPA5P1	0	0	0	0	0		0	0
ENSG00000284632.1	ENSG00000284632	0	0	0	0	0		0	0
ENSG00000116954.8	RRAGC	5.29	2.8	0.727061	2.65306001710456	1.92599941855622		0.727061	2.28953
ENSG00000273637.1	ENSG00000273637	0	0.02	-0.0285692	0	0.0285691521967709		-0.0285692	0.0142846
ENSG00000228436.4	ENSG00000228436	0.67	0.91	-0.193725	0.739848102699328	0.933572638261024		-0.193725	0.83671
ENSG00000214114.9	MYCBP	5.19	9.06	-0.700619	2.62993940943954	3.3305584000308		-0.700619	2.98025
ENSG00000274944.4	ENSG00000274944	0	0	0	0	0		0	0
ENSG00000131233.10	GJA9	0	0	0	0	0		0	0
ENSG00000158315.11	RHBDL2	0	0	0	0	0		0	0
ENSG00000199963.1	RNU6-605P	0	0	0	0	0		0	0
ENSG00000207466.1	Y_RNA	0	0	0	0	0		0	0
ENSG00000235549.1	EIF1P2	0	0	0	0	0		0	0
ENSG00000174574.16	AKIRIN1	48.04	36.65	0.381309	5.61588707391606	5.23457795978457		0.381309	5.42523
ENSG00000168653.11	NDUFS5	200.3	249.75	-0.316903	7.65320336203398	7.97010589061218		-0.316903	7.81165
ENSG00000127603.32	MACF1	44.79	62.69	-0.476034	5.51696065989882	5.99299496685181		-0.476034	5.75498
ENSG00000206654.1	RNU6-608P	0	0	0	0	0		0	0
ENSG00000222378.1	RNA5SP44	0	0	0	0	0		0	0
ENSG00000287422.1	ENSG00000287422	0	0	0	0	0		0	0
ENSG00000226438.1	ENSG00000226438	0	0	0	0	0		0	0
ENSG00000217897.2	HSPE1P8	0	0	0	0	0		0	0
ENSG00000183682.8	BMP8A	0.16	0.1	0.0766213	0.214124805352847	0.137503523749935		0.0766213	0.175814
ENSG00000237624.1	OXCT2P1	0.08	0	0.111031	0.111031312388744	0		0.111031	0.0555157
ENSG00000243970.4	PPIEL	1.35	0.87	0.329622	1.23266075679028	0.903038270112912		0.329622	1.06785
ENSG00000090621.15	PABPC4	33.38	27.49	0.271114	5.10349763970334	4.83238371654913		0.271114	4.96794
ENSG00000228060.3	PABPC4-AS1	0	0	0	0	0		0	0
ENSG00000201457.1	SNORA55	2.63	0	1.85997	1.85996954822103	0		1.85997	0.929985
ENSG00000163909.8	HEYL	0.03	0.11	-0.107915	0.0426443374084937	0.150559676575381		-0.107915	0.096602
ENSG00000225903.1	ENSG00000225903	0	0	0	0	0		0	0
ENSG00000116981.4	NT5C1A	0.02	0.03	-0.0140752	0.0285691521967709	0.0426443374084937		-0.0140752	0.0356067
ENSG00000116983.13	HPCAL4	0.01	0	0.0143553	0.0143552929770701	0		0.0143553	0.00717765
ENSG00000084072.17	PPIE	15.2	21.74	-0.489238	4.01792190799726	4.50716034911752		-0.489238	4.26254
ENSG00000225333.6	ENSG00000225333	0	0	0	0	0		0	0
ENSG00000252413.1	RNU7-121P	0	0	0	0	0		0	0
ENSG00000116985.12	BMP8B	0.07	0.09	-0.0267173	0.0976107966264223	0.124328135002202		-0.0267173	0.110969
ENSG00000198754.5	OXCT2	0.06	0.19	-0.166897	0.0840642647884746	0.250961573533219		-0.166897	0.167513
ENSG00000285905.1	BMP8B-AS1	0	0	0	0	0		0	0
ENSG00000261798.1	ENSG00000261798	0	0	0	0	0		0	0
ENSG00000229213.1	ENSG00000229213	0	0	0	0	0		0	0
ENSG00000284719.2	ENSG00000284719	0	0	0	0	0		0	0
ENSG00000284678.1	LINC02811	0	0	0	0	0		0	0
ENSG00000043514.17	TRIT1	17.37	12.45	0.449745	4.19927972133663	3.74953426766926		0.449745	3.97441
ENSG00000202222.1	Y_RNA	0	0	0	0	0		0	0
ENSG00000116990.11	MYCL	1.67	1.08	0.360256	1.41683974191283	1.05658352836637		0.360256	1.23671
ENSG00000236546.1	MYCL-AS1	0.08	0	0.111031	0.111031312388744	0		0.111031	0.0555157
ENSG00000207356.1	Y_RNA	0	0	0	0	0		0	0
ENSG00000168389.18	MFSD2A	0.38	0.71	-0.309328	0.464668267003444	0.773996325111173		-0.309328	0.619332
ENSG00000228477.1	ENSG00000228477	0	0	0	0	0		0	0
ENSG00000131236.18	CAP1	37.4	55.94	-0.568336	5.26303440583379	5.83137058796754		-0.568336	5.5472
ENSG00000131238.18	PPT1	11.13	17.08	-0.575815	3.60050764534579	4.17632277264046		-0.575815	3.88842
ENSG00000226745.2	OAZ1P1	0	0	0	0	0		0	0
ENSG00000117000.9	RLF	13.55	6.59	0.938847	3.86294724802092	2.92409988564074		0.938847	3.39352
ENSG00000207508.1	RNU6-1237P	0	0	0	0	0		0	0
ENSG00000188800.6	TMCO2	0	0	0	0	0		0	0
ENSG00000259943.1	ZMPSTE24-DT	1.07	1.34	-0.176878	1.0496307677246	1.22650852980868		-0.176878	1.13807
ENSG00000084073.10	ZMPSTE24	7.77	12.19	-0.588796	3.13257684267001	3.72137265947682		-0.588796	3.42697
ENSG00000231296.1	ENSG00000231296	0	0	0	0	0		0	0
ENSG00000049089.15	COL9A2	1.49	1.97	-0.254317	1.31614574229336	1.57046293102604		-0.254317	1.4433
ENSG00000227311.3	ENSG00000227311	0	0	0	0	0		0	0
ENSG00000084070.12	SMAP2	7.44	6.91	0.0935653	3.07724299893246	2.98367769469807		0.0935653	3.03046
ENSG00000213172.3	ENSG00000213172	0	0	0	0	0		0	0
ENSG00000284677.1	ENSG00000284677	0	0	0	0	0		0	0
ENSG00000187801.15	ZFP69B	0.27	0.33	-0.0665977	0.344828496997441	0.411426245726465		-0.0665977	0.378127
ENSG00000260920.2	ENSG00000260920	0.07	0.03	0.0549665	0.0976107966264223	0.0426443374084937		0.0549665	0.0701276
ENSG00000279667.1	ENSG00000279667	0	0	0	0	0		0	0
ENSG00000187815.10	ZFP69	0.26	0.66	-0.39776	0.333423733725192	0.7311832415722		-0.39776	0.532303
ENSG00000238287.1	ENSG00000238287	0	0.05	-0.0703893	0	0.070389327891398		-0.0703893	0.0351947
ENSG00000164002.12	EXO5	2.39	2.84	-0.179821	1.76128527336162	1.94110631094643		-0.179821	1.8512
ENSG00000227278.1	ENSG00000227278	0	0	0	0	0		0	0
ENSG00000238186.1	ENSG00000238186	0	0	0	0	0		0	0
ENSG00000117010.17	ZNF684	1.47	2.03	-0.294807	1.30451104180995	1.59931779369823		-0.294807	1.45191
ENSG00000286838.1	ENSG00000286838	0	0	0	0	0		0	0
ENSG00000236505.1	ENSG00000236505	0	0	0	0	0		0	0
ENSG00000233910.1	GTF2F2P2	0	0	0	0	0		0	0
ENSG00000117016.10	RIMS3	0.57	1.69	-0.776842	0.650764559116902	1.4276061727819		-0.776842	1.03919
ENSG00000287743.1	ENSG00000287743	0.03	0.01	0.028289	0.0426443374084937	0.0143552929770701		0.028289	0.0284998
ENSG00000237899.1	ENSG00000237899	0	0	0	0	0		0	0
ENSG00000272145.1	NFYC-AS1	0.49	0.52	-0.028759	0.575312330687437	0.604071323668861		-0.028759	0.589692
ENSG00000066136.21	NFYC	33.38	33.21	0.00715144	5.10349763970334	5.09634619899318		0.00715144	5.09992
ENSG00000198974.3	MIR30E	0	0	0	0	0		0	0
ENSG00000207962.1	MIR30C1	0	0	0	0	0		0	0
ENSG00000117013.17	KCNQ4	0.06	0.03	0.0414199	0.0840642647884746	0.0426443374084937		0.0414199	0.0633543
ENSG00000264582.2	RN7SL326P	0	0	0	0	0		0	0
ENSG00000179862.7	CITED4	33.45	25.03	0.404329	5.10643207781693	4.70210340662939		0.404329	4.90427
ENSG00000229528.1	ENSG00000229528	0	0.2	-0.263034	0	0.263034405833794		-0.263034	0.131517
ENSG00000228940.1	ENSG00000228940	0	0	0	0	0		0	0
ENSG00000286668.1	ENSG00000286668	0	0	0	0	0		0	0
ENSG00000233118.2	UBE2V1P8	0	0	0	0	0		0	0
ENSG00000171793.16	CTPS1	13.38	18.14	-0.412527	3.84599177066457	4.2585189247113		-0.412527	4.05226
ENSG00000281207.1	SLFNL1-AS1	0.07	0.07	0	0.0976107966264223	0.0976107966264223		0	0.0976108
ENSG00000171790.16	SLFNL1	0.14	0.13	0.0127111	0.189033824390017	0.176322772640463		0.0127111	0.182678
ENSG00000010803.16	SCMH1	23.08	27.23	-0.229394	4.58976348698498	4.81915722367497		-0.229394	4.70446
ENSG00000215893.3	RPL23AP17	0	0	0	0	0		0	0
ENSG00000287400.1	ENSG00000287400	0	0	0	0	0		0	0
ENSG00000235358.2	ENSG00000235358	0.07	0.18	-0.141176	0.0976107966264223	0.238786859587117		-0.141176	0.168199
ENSG00000213987.4	ENSG00000213987	0	0	0	0	0		0	0
ENSG00000286640.2	ENSG00000286640	0.02	0.11	-0.121991	0.0285691521967709	0.150559676575381		-0.121991	0.0895644
ENSG00000204060.8	FOXO6	1.35	0.46	0.686692	1.23266075679028	0.545968369105293		0.686692	0.889315
ENSG00000229901.1	FOXO6-AS1	0	0	0	0	0		0	0
ENSG00000252563.1	RNA5SP45	0	0	0	0	0		0	0
ENSG00000127129.10	EDN2	0.94	0.4	0.47063	0.956056652412403	0.485426827170242		0.47063	0.720742
ENSG00000127124.16	HIVEP3	0.13	0.27	-0.168506	0.176322772640463	0.344828496997441		-0.168506	0.260576
ENSG00000230881.1	ENSG00000230881	0	0	0	0	0		0	0
ENSG00000230638.4	ENSG00000230638	0	0	0	0	0		0	0
ENSG00000284895.1	ENSG00000284895	0	0	0	0	0		0	0
ENSG00000287587.1	ENSG00000287587	0	0	0	0	0		0	0
ENSG00000227538.1	HNRNPFP1	0	0	0	0	0		0	0
ENSG00000228776.2	ENSG00000228776	0	0	0	0	0		0	0
ENSG00000044012.4	GUCA2B	0.11	0.37	-0.303616	0.150559676575381	0.454175893185802		-0.303616	0.302368
ENSG00000197273.4	GUCA2A	2.95	5.24	-0.659693	1.98185265328974	2.64154602908752		-0.659693	2.3117
ENSG00000198815.9	FOXJ3	8.1	5.55	0.474372	3.18586654531133	2.71149490665009		0.474372	2.94868
ENSG00000227527.2	ENSG00000227527	0.1	0	0.137504	0.137503523749935	0		0.137504	0.0687518
ENSG00000177181.15	RIMKLA	4.93	1.08	1.51145	2.56803210477128	1.05658352836637		1.51145	1.81231
ENSG00000235002.1	ENSG00000235002	0	0	0	0	0		0	0
ENSG00000066185.13	ZMYND12	0.02	0.27	-0.316259	0.0285691521967709	0.344828496997441		-0.316259	0.186699
ENSG00000127125.9	PPCS	14.44	17.71	-0.277137	3.94860084749336	4.22573765346606		-0.277137	4.08717
ENSG00000186409.18	CCDC30	0.79	0.85	-0.0475657	0.839959587489532	0.887525270741588		-0.0475657	0.863742
ENSG00000230116.1	RPS3AP11	0	0	0	0	0		0	0
ENSG00000236876.3	TMSB4XP1	0	5.62	-2.72683	0	2.72683121703249		-2.72683	1.36342
ENSG00000200254.1	RNU6-536P	0	0	0	0	0		0	0
ENSG00000236180.2	ENSG00000236180	0	0	0	0	0		0	0
ENSG00000171960.12	PPIH	22.82	20.39	0.155237	4.57410150808939	4.41886457739032		0.155237	4.49648
ENSG00000285728.2	ENSG00000285728	0.09	0.07	0.0267173	0.124328135002202	0.0976107966264223		0.0267173	0.110969
ENSG00000234917.2	ENSG00000234917	0.23	0	0.298658	0.298658315564515	0		0.298658	0.149329
ENSG00000065978.19	YBX1	333.08	359.24	-0.108765	8.38404980679516	8.49281457256712		-0.108765	8.43843
ENSG00000164007.11	CLDN19	0.05	0.29	-0.296982	0.070389327891398	0.36737106564853		-0.296982	0.21888
ENSG00000117385.16	P3H1	19.03	21.58	-0.172883	4.32409051603798	4.49697358099828		-0.172883	4.41053
ENSG00000164008.17	C1orf50	10.49	15.65	-0.535143	3.52230689287139	4.0574502721839		-0.535143	3.78988
ENSG00000283580.4	ENSG00000283580	0.57	0.06	0.5667	0.650764559116902	0.0840642647884746		0.5667	0.367414
ENSG00000228452.1	ENSG00000228452	0	0	0	0	0		0	0
ENSG00000274386.6	TMEM269	0.05	0.07	-0.0272215	0.070389327891398	0.0976107966264223		-0.0272215	0.0840001
ENSG00000177868.12	SVBP	17.35	17.93	-0.0448943	4.19770815795585	4.24260250592898		-0.0448943	4.22016
ENSG00000164010.15	ERMAP	3.97	1.63	0.918183	2.31324585178756	1.39506279951758		0.918183	1.85415
ENSG00000228192.9	ENSG00000228192	0.55	0.13	0.455945	0.632268215499513	0.176322772640463		0.455945	0.404295
ENSG00000164011.18	ZNF691	1.62	3.81	-0.87647	1.38956681176273	2.26603689399532		-0.87647	1.8278
ENSG00000233708.1	ENSG00000233708	0.04	0	0.0565835	0.0565835283663675	0		0.0565835	0.0282918
ENSG00000237090.1	MKRN8P	0	0	0	0	0		0	0
ENSG00000225099.1	ATP6V1E1P1	0	0.04	-0.0565835	0	0.0565835283663675		-0.0565835	0.0282918
ENSG00000288955.1	ENSG00000288955	0.04	0.02	0.0280144	0.0565835283663675	0.0285691521967709		0.0280144	0.0425763
ENSG00000117394.24	SLC2A1	470.02	56.41	3.03641	8.87964450924808	5.84323015049655		3.03641	7.36144
ENSG00000284138.1	ATP6V0CP4	0.44	0	0.526069	0.526068811667588	0		0.526069	0.263034
ENSG00000227533.7	SLC2A1-AS1	0.66	0.15	0.529549	0.7311832415722	0.20163386116965		0.529549	0.466409
ENSG00000283973.2	ENSG00000283973	0	0	0	0	0		0	0
ENSG00000207256.1	RNU6-880P	0	0	0	0	0		0	0
ENSG00000283136.1	U6	0	0	0	0	0		0	0
ENSG00000277513.1	ENSG00000277513	0	0	0	0	0		0	0
ENSG00000186973.11	FAM183A	0.52	0.57	-0.0466932	0.604071323668861	0.650764559116902		-0.0466932	0.627418
ENSG00000117395.13	EBNA1BP2	36.84	58.35	-0.649336	5.24184018356467	5.89117612475455		-0.649336	5.56651
ENSG00000284410.1	MIR6733	0	0	0	0	0		0	0
ENSG00000243710.8	CFAP57	0.21	0.15	0.0733732	0.27500704749987	0.20163386116965		0.0733732	0.23832
ENSG00000199240.1	RNA5SP46	0	0	0	0	0		0	0
ENSG00000179178.11	TMEM125	0.44	0.86	-0.369234	0.526068811667588	0.895302621333307		-0.369234	0.710686
ENSG00000253313.6	C1orf210	0.37	0.63	-0.250696	0.454175893185802	0.704871964456353		-0.250696	0.579524
ENSG00000066056.14	TIE1	0.23	0.62	-0.397335	0.298658315564515	0.6959938131099		-0.397335	0.497326
ENSG00000117400.18	MPL	0	0.01	-0.0143553	0	0.0143552929770701		-0.0143553	0.00717765
ENSG00000287113.1	ENSG00000287113	0.12	0	0.163499	0.16349873228288	0		0.163499	0.0817494
ENSG00000234694.2	ENSG00000234694	0.1	0.12	-0.0259952	0.137503523749935	0.16349873228288		-0.0259952	0.150501
ENSG00000117399.14	CDC20	28.29	30.52	-0.105859	4.87233628810464	4.97819562968165		-0.105859	4.92527
ENSG00000066322.15	ELOVL1	17.09	26.23	-0.590005	4.17712050284652	4.76712507726907		-0.590005	4.47212
ENSG00000283836.1	MIR6734	0	0	0	0	0		0	0
ENSG00000288772.1	ENSG00000288772	0.1	0.17	-0.089005	0.137503523749935	0.22650852980868		-0.089005	0.182006
ENSG00000159479.17	MED8	14.31	16.65	-0.205194	3.93640237772506	4.14159627838382		-0.205194	4.039
ENSG00000229431.1	MED8-AS1	0	0	0	0	0		0	0
ENSG00000198198.17	SZT2	1.84	3.17	-0.554156	1.50589092972996	2.06004738366994		-0.554156	1.78297
ENSG00000229372.1	SZT2-AS1	0.28	0.12	0.192645	0.356143810225275	0.16349873228288		0.192645	0.259821
ENSG00000274975.1	MIR6735	0	0	0	0	0		0	0
ENSG00000178922.18	HYI	29.87	32.67	-0.125258	4.9481335778404	5.07339181605292		-0.125258	5.01076
ENSG00000229348.1	HYI-AS1	0	0	0	0	0		0	0
ENSG00000142949.17	PTPRF	32.57	31	0.0691006	5.06910063192283	5		0.0691006	5.03455
ENSG00000066135.13	KDM4A	9.7	7.65	0.306839	3.41953889151378	3.11270013274936		0.306839	3.26612
ENSG00000284989.1	ENSG00000284989	0.04	0.04	0	0.0565835283663675	0.0565835283663675		0	0.0565835
ENSG00000236200.7	KDM4A-AS1	0.19	0.67	-0.488887	0.250961573533219	0.739848102699328		-0.488887	0.495405
ENSG00000126091.21	ST3GAL3	13.12	11.16	0.215597	3.81966818349646	3.60407132366886		0.215597	3.71187
ENSG00000229444.1	ST3GAL3-AS1	0	0	0	0	0		0	0
ENSG00000283414.1	U6	0	0	0	0	0		0	0
ENSG00000233674.2	ENSG00000233674	0.22	0	0.286881	0.286881147788162	0		0.286881	0.143441
ENSG00000283477.1	MIR6079	0	0	0	0	0		0	0
ENSG00000224751.2	SHMT1P1	0	0	0	0	0		0	0
ENSG00000117407.17	ARTN	0.17	0.51	-0.36804	0.22650852980868	0.594548549550354		-0.36804	0.410529
ENSG00000237950.3	ENSG00000237950	0.01	0.03	-0.028289	0.0143552929770701	0.0426443374084937		-0.028289	0.0284998
ENSG00000288573.2	ENSG00000288573	0.19	0.03	0.208317	0.250961573533219	0.0426443374084937		0.208317	0.146803
ENSG00000117408.11	IPO13	6.56	8.37	-0.309663	2.91838623444635	3.22804904788446		-0.309663	3.07322
ENSG00000285649.1	ENSG00000285649	0	0	0	0	0		0	0
ENSG00000132768.14	DPH2	11.13	15.5	-0.443886	3.60050764534579	4.04439411935845		-0.443886	3.82245
ENSG00000117410.14	ATP6V0B	90.19	91.55	-0.0213574	6.51080372035832	6.53216108498321		-0.0213574	6.52148
ENSG00000117411.18	B4GALT2	24.32	33.41	-0.44255	4.66220549965362	5.10475598696226		-0.44255	4.88348
ENSG00000159214.13	CCDC24	1.36	2.75	-0.668104	1.23878685958712	1.90689059560852		-0.668104	1.57284
ENSG00000196517.13	SLC6A9	1.56	1.13	0.26529	1.35614381022528	1.09085343045111		0.26529	1.2235
ENSG00000230615.8	ENSG00000230615	0.4	0.32	0.0848889	0.485426827170242	0.400537929583729		0.0848889	0.442982
ENSG00000227163.2	ENSG00000227163	0	0	0	0	0		0	0
ENSG00000271647.1	KRT8P47	0	0	0	0	0		0	0
ENSG00000239560.3	RN7SL479P	0	0	0	0	0		0	0
ENSG00000171872.5	KLF17	0	0	0	0	0		0	0
ENSG00000233514.1	ENSG00000233514	0	0.21	-0.275007	0	0.27500704749987		-0.275007	0.137504
ENSG00000283039.1	KLF18	0	0	0	0	0		0	0
ENSG00000226804.4	ENSG00000226804	0	0	0	0	0		0	0
ENSG00000200171.1	Y_RNA	0	0	0	0	0		0	0
ENSG00000238037.1	OOSP1P1	0	0	0	0	0		0	0
ENSG00000227994.1	ENSG00000227994	0	0	0	0	0		0	0
ENSG00000271329.1	ENSG00000271329	0.04	0	0.0565835	0.0565835283663675	0		0.0565835	0.0282918
ENSG00000178028.14	DMAP1	8.04	11.2	-0.432486	3.17632277264046	3.60880924267552		-0.432486	3.39257
ENSG00000117419.16	ERI3	23.57	25.2	-0.092669	4.61882595258744	4.71149490665009		-0.092669	4.66516
ENSG00000233602.1	ERI3-IT1	0	0	0	0	0		0	0
ENSG00000199385.1	RNU6-369P	0	0	0	0	0		0	0
ENSG00000187147.18	RNF220	20.86	20.47	0.0259712	4.45022149589718	4.42425028608405		0.0259712	4.43724
ENSG00000263381.1	MIR5584	0	0	0	0	0		0	0
ENSG00000126106.14	TMEM53	1.51	2.24	-0.368306	1.32768736417605	1.6959938131099		-0.368306	1.51184
ENSG00000198520.12	ARMH1	0.11	0.17	-0.0759489	0.150559676575381	0.22650852980868		-0.0759489	0.188534
ENSG00000199377.1	RNU5F-1	0	0	0	0	0		0	0
ENSG00000200169.1	RNU5D-1	0	0	0	0	0		0	0
ENSG00000142945.13	KIF2C	14.82	8.96	0.667532	3.98367769469807	3.31614574229336		0.667532	3.64991
ENSG00000225721.5	ENSG00000225721	0	0	0	0	0		0	0
ENSG00000142937.12	RPS8	706.27	710.37	-0.00833907	9.46611725813412	9.47445632391045		-0.00833907	9.47029
ENSG00000264294.1	SNORD55	0	0	0	0	0		0	0
ENSG00000200913.1	SNORD46	0	0	0	0	0		0	0
ENSG00000202031.1	SNORD38A	0	0	0	0	0		0	0
ENSG00000207421.1	SNORD38B	0	0	0	0	0		0	0
ENSG00000281859.1	SNORD38B	0	0	0	0	0		0	0
ENSG00000234093.3	RPS15AP11	0	0.18	-0.238787	0	0.238786859587117		-0.238787	0.119393
ENSG00000142959.5	BEST4	0.06	0.01	0.069709	0.0840642647884746	0.0143552929770701		0.069709	0.0492098
ENSG00000173846.13	PLK3	8.74	5.98	0.480695	3.28392177230762	2.80322703643493		0.480695	3.04357
ENSG00000188396.4	DYNLT4	0.08	0.03	0.068387	0.111031312388744	0.0426443374084937		0.068387	0.0768378
ENSG00000222009.8	BTBD19	0.3	0.24	0.0681715	0.37851162325373	0.310340120612151		0.0681715	0.344426
ENSG00000117425.14	PTCH2	0.09	0.06	0.0402639	0.124328135002202	0.0840642647884746		0.0402639	0.104196
ENSG00000202444.1	RNU5E-6P	0	0	0	0	0		0	0
ENSG00000226499.1	ENSG00000226499	0	0	0	0	0		0	0
ENSG00000070785.17	EIF2B3	13.82	21.18	-0.581714	3.88947354253111	4.47118746038699		-0.581714	4.18033
ENSG00000253039.1	RNA5SP47	0	0	0	0	0		0	0
ENSG00000229815.1	CCNB1IP1P1	0	0	0	0	0		0	0
ENSG00000232369.1	PPIAP35	0	0	0	0	0		0	0
ENSG00000268949.1	MRPS17P1	0.01	0	0.0143553	0.0143552929770701	0		0.0143553	0.00717765
ENSG00000126107.15	HECTD3	4.39	6.17	-0.411688	2.43028527297778	2.84197311892718		-0.411688	2.63613
ENSG00000126088.14	UROD	54.05	71.47	-0.396641	5.78267065867701	6.17931198921002		-0.396641	5.98099
ENSG00000162415.7	ZSWIM5	3.68	0.65	1.50404	2.22650852980868	0.722466024471091		1.50404	1.47449
ENSG00000234315.1	OSTCP5	0.08	0.07	0.0134205	0.111031312388744	0.0976107966264223		0.0134205	0.104321
ENSG00000281912.1	LINC01144	0.11	0.07	0.0529489	0.150559676575381	0.0976107966264223		0.0529489	0.124085
ENSG00000186603.7	HPDL	0.08	0.49	-0.464281	0.111031312388744	0.575312330687437		-0.464281	0.343172
ENSG00000132781.20	MUTYH	3.77	4.23	-0.132822	2.25398926623079	2.38681094647222		-0.132822	2.3204
ENSG00000288208.1	ENSG00000288208	0	0	0	0	0		0	0
ENSG00000132773.12	TOE1	4.14	4.62	-0.128802	2.36176835941915	2.4905701304462		-0.128802	2.42617
ENSG00000070759.17	TESK2	1.61	0.39	0.908965	1.38404980679516	0.475084882948783		0.908965	0.929567
ENSG00000236872.1	PPIAP36	0	0	0	0	0		0	0
ENSG00000280670.3	CCDC163	0.88	0.63	0.205861	0.910732661902913	0.704871964456353		0.205861	0.807802
ENSG00000132763.15	MMACHC	2.31	3.75	-0.521096	1.72683121703249	2.24792751344359		-0.521096	1.98738
ENSG00000117450.15	PRDX1	240.56	287.36	-0.255489	7.91623776786777	8.1717272440763		-0.255489	8.04398
ENSG00000234379.1	HMGB1P48	0	0	0	0	0		0	0
ENSG00000117448.14	AKR1A1	41.66	70.82	-0.751502	5.41481206056585	6.16631374788993		-0.751502	5.79056
ENSG00000281133.1	ENSG00000281133	0	0	0	0	0		0	0
ENSG00000280836.1	ENSG00000280836	0	0	0	0	0		0	0
ENSG00000289407.1	ENSG00000289407	0.32	0.51	-0.194011	0.400537929583729	0.594548549550354		-0.194011	0.497543
ENSG00000132780.17	NASP	32.21	25.44	0.328896	5.05354581772798	4.72465027173297		0.328896	4.8891
ENSG00000281112.1	ENSG00000281112	0	0	0	0	0		0	0
ENSG00000281825.1	ENSG00000281825	0	0	0	0	0		0	0
ENSG00000159588.15	CCDC17	0.18	0.13	0.0624641	0.238786859587117	0.176322772640463		0.0624641	0.207555
ENSG00000159592.11	GPBP1L1	32.77	23.4	0.468861	5.07767027423275	4.60880924267552		0.468861	4.84324
ENSG00000225447.1	RPS15AP10	0	0.09	-0.124328	0	0.124328135002202		-0.124328	0.0621641
ENSG00000234329.1	ENSG00000234329	0.36	0.4	-0.0418202	0.443606651475615	0.485426827170242		-0.0418202	0.464517
ENSG00000159596.7	TMEM69	11.05	10.8	0.0302463	3.5909612413426	3.56071495447448		0.0302463	3.57584
ENSG00000197429.11	IPP	1.03	1.3	-0.180154	1.02147972741045	1.20163386116965		-0.180154	1.11156
ENSG00000230896.1	ENSG00000230896	0.17	0.24	-0.0838316	0.22650852980868	0.310340120612151		-0.0838316	0.268424
ENSG00000236111.5	ENSG00000236111	0	0	0	0	0		0	0
ENSG00000086015.23	MAST2	12.91	13.19	-0.0287522	3.79805051476752	3.82680268428583		-0.0287522	3.81243
ENSG00000232467.2	TMA16P2	0	0	0	0	0		0	0
ENSG00000117461.15	PIK3R3	2.02	2.42	-0.179448	1.59454854955035	1.77399632511117		-0.179448	1.68427
ENSG00000278139.1	P3R3URF-PIK3R3	0	0	0	0	0		0	0
ENSG00000226957.1	ENSG00000226957	0	0	0	0	0		0	0
ENSG00000233114.2	ENSG00000233114	0	0	0	0	0		0	0
ENSG00000227857.2	ENSG00000227857	0	0	0	0	0		0	0
ENSG00000117472.10	TSPAN1	0.28	0.15	0.15451	0.356143810225275	0.20163386116965		0.15451	0.278889
ENSG00000250719.2	P3R3URF	0.1	0	0.137504	0.137503523749935	0		0.137504	0.0687518
ENSG00000085998.15	POMGNT1	30.95	39.9	-0.356285	4.99774402605963	5.35402893805439		-0.356285	5.17589
ENSG00000171357.6	LURAP1	1.66	5.15	-1.20916	1.41142624572647	2.62058641045188		-1.20916	2.01601
ENSG00000085999.13	RAD54L	3.19	2.24	0.370956	2.06695024392463	1.6959938131099		0.370956	1.88147
ENSG00000132128.18	LRRC41	25.59	34.21	-0.405101	4.73281187208294	5.13791332208841		-0.405101	4.93536
ENSG00000173660.12	UQCRH	256.16	298.5	-0.21989	8.00652244562298	8.22641219278879		-0.21989	8.11647
ENSG00000117481.11	NSUN4	3.47	4.4	-0.272685	2.16027483140859	2.43295940727611		-0.272685	2.29662
ENSG00000225779.1	ENSG00000225779	0	0	0	0	0		0	0
ENSG00000117480.16	FAAH	2.06	2.17	-0.0509512	1.61353165291793	1.66448284036468		-0.0509512	1.63901
ENSG00000232022.8	FAAHP1	0.05	0	0.0703893	0.070389327891398	0		0.0703893	0.0351947
ENSG00000224863.3	LINC01398	0	0	0	0	0		0	0
ENSG00000197587.11	DMBX1	0	0	0	0	0		0	0
ENSG00000282881.2	TMEM275	0	0	0	0	0		0	0
ENSG00000269956.2	MKNK1-AS1	0	0	0	0	0		0	0
ENSG00000162456.10	KNCN	0	0	0	0	0		0	0
ENSG00000079277.22	MKNK1	3.96	7.66	-0.804027	2.31034012061215	3.114367024952		-0.804027	2.71235
ENSG00000142961.16	MOB3C	0.25	0.53	-0.291604	0.321928094887362	0.613531652917927		-0.291604	0.46773
ENSG00000123472.12	ATPAF1	18.36	23.88	-0.361908	4.27500704749987	4.63691458035588		-0.361908	4.45596
ENSG00000233647.2	NENFP1	0.16	0	0.214125	0.214124805352847	0		0.214125	0.107062
ENSG00000186118.9	TEX38	0.06	0	0.0840643	0.0840642647884746	0		0.0840643	0.0420321
ENSG00000228237.5	EFCAB14-AS1	0	0	0	0	0		0	0
ENSG00000159658.15	EFCAB14	8.68	8.28	0.0608822	3.27500704749987	3.21412480535285		0.0608822	3.24457
ENSG00000236476.2	ENSG00000236476	0	0	0	0	0		0	0
ENSG00000142973.15	CYP4B1	0	0	0	0	0		0	0
ENSG00000154198.14	CYP4Z2P	0	0	0	0	0		0	0
ENSG00000238145.2	TUBAP8	0	0	0	0	0		0	0
ENSG00000187048.14	CYP4A11	0	0	0	0	0		0	0
ENSG00000259832.1	CYP4A26P	0	0	0	0	0		0	0
ENSG00000261196.1	CYP4A43P	0	0	0	0	0		0	0
ENSG00000261593.1	CYP4A27P	0	0	0	0	0		0	0
ENSG00000261290.1	CYP4A44P	0	0	0	0	0		0	0
ENSG00000186377.8	CYP4X1	0.01	0.09	-0.109973	0.0143552929770701	0.124328135002202		-0.109973	0.0693417
ENSG00000186160.5	CYP4Z1	0	0	0	0	0		0	0
ENSG00000225154.2	TUBAP9	0	0	0	0	0		0	0
ENSG00000225506.2	CYP4A22-AS1	0	0	0	0	0		0	0
ENSG00000162365.13	CYP4A22	0	0	0	0	0		0	0
ENSG00000225514.1	MTND1P34	0	0	0	0	0		0	0
ENSG00000224805.2	LINC00853	0	0	0	0	0		0	0
ENSG00000162366.8	PDZK1IP1	0	0	0	0	0		0	0
ENSG00000162367.12	TAL1	0.02	0.07	-0.0690416	0.0285691521967709	0.0976107966264223		-0.0690416	0.06309
ENSG00000226252.1	ENSG00000226252	0	0	0	0	0		0	0
ENSG00000123473.17	STIL	2.28	1.69	0.28609	1.71369581484336	1.4276061727819		0.28609	1.57065
ENSG00000162368.14	CMPK1	15.26	15.69	-0.0376567	4.0232553523003	4.06091204958787		-0.0376567	4.04208
ENSG00000225762.1	LINC01389	0	0	0	0	0		0	0
ENSG00000186790.6	FOXE3	0.06	0.03	0.0414199	0.0840642647884746	0.0426443374084937		0.0414199	0.0633543
ENSG00000237424.1	FOXD2-AS1	0.01	0	0.0143553	0.0143552929770701	0		0.0143553	0.00717765
ENSG00000186564.6	FOXD2	0	0	0	0	0		0	0
ENSG00000271355.1	ENSG00000271355	0	0	0	0	0		0	0
ENSG00000229554.2	RPL21P24	0	0	0	0	0		0	0
ENSG00000227883.1	ATP6V0E1P4	0	0	0	0	0		0	0
ENSG00000227947.2	LINC01738	0	0	0	0	0		0	0
ENSG00000269113.4	TRABD2B	0.06	0.14	-0.10497	0.0840642647884746	0.189033824390017		-0.10497	0.136549
ENSG00000223814.1	ENSG00000223814	0.17	0	0.226509	0.22650852980868	0		0.226509	0.113254
ENSG00000225028.1	ENSG00000225028	0	0	0	0	0		0	0
ENSG00000226133.6	LINC02794	0	0	0	0	0		0	0
ENSG00000231413.1	ENSG00000231413	0	0	0	0	0		0	0
ENSG00000237180.1	CYP46A4P	0	0.19	-0.250962	0	0.250961573533219		-0.250962	0.125481
ENSG00000242267.6	SKINT1L	0.08	0.12	-0.0524674	0.111031312388744	0.16349873228288		-0.0524674	0.137265
ENSG00000279096.2	ENSG00000279096	0	0	0	0	0		0	0
ENSG00000223720.2	ENSG00000223720	0	0	0	0	0		0	0
ENSG00000117834.13	SLC5A9	0.23	0.17	0.0721498	0.298658315564515	0.22650852980868		0.0721498	0.262583
ENSG00000272491.1	ENSG00000272491	0.03	0	0.0426443	0.0426443374084937	0		0.0426443	0.0213222
ENSG00000279214.1	ENSG00000279214	0	0	0	0	0		0	0
ENSG00000132122.12	SPATA6	1.13	0.47	0.535037	1.09085343045111	0.55581615506164		0.535037	0.823335
ENSG00000224986.2	PPP1R8P1	0	0.05	-0.0703893	0	0.070389327891398		-0.0703893	0.0351947
ENSG00000206700.1	RNU6-723P	0	0	0	0	0		0	0
ENSG00000235105.1	ENSG00000235105	0.24	0.15	0.108706	0.310340120612151	0.20163386116965		0.108706	0.255987
ENSG00000223175.1	RNU4-61P	0	0	0	0	0		0	0
ENSG00000232514.1	ENSG00000232514	0	0	0	0	0		0	0
ENSG00000186094.18	AGBL4	0.87	0.75	0.0956833	0.903038270112912	0.807354922057604		0.0956833	0.855197
ENSG00000287661.1	ENSG00000287661	0.01	0	0.0143553	0.0143552929770701	0		0.0143553	0.00717765
ENSG00000162373.13	BEND5	17.09	2.43	2.39891	4.17712050284652	1.77820857639809		2.39891	2.97766
ENSG00000286597.1	ENSG00000286597	0	0	0	0	0		0	0
ENSG00000229846.2	ENSG00000229846	0	0	0	0	0		0	0
ENSG00000230114.1	AGBL4-AS1	0	0	0	0	0		0	0
ENSG00000225623.1	AGBL4-IT1	0	0	0	0	0		0	0
ENSG00000237478.2	ENSG00000237478	0	0	0	0	0		0	0
ENSG00000215887.5	ZNF859P	0	0	0	0	0		0	0
ENSG00000279324.1	ENSG00000279324	0	0	0	0	0		0	0
ENSG00000233595.2	MTND2P29	0	0	0	0	0		0	0
ENSG00000162374.18	ELAVL4	0	0.03	-0.0426443	0	0.0426443374084937		-0.0426443	0.0213222
ENSG00000230828.1	ENSG00000230828	0	0	0	0	0		0	0
ENSG00000237337.1	ELAVL4-AS1	0	0	0	0	0		0	0
ENSG00000233407.1	ENSG00000233407	0	0	0	0	0		0	0
ENSG00000284696.2	LINC02808	0	0	0	0	0		0	0
ENSG00000284645.1	ENSG00000284645	0.01	0	0.0143553	0.0143552929770701	0		0.0143553	0.00717765
ENSG00000234080.3	ENSG00000234080	0	0	0	0	0		0	0
ENSG00000229316.1	HMGB1P45	0	0	0	0	0		0	0
ENSG00000225671.2	FCF1P6	0	0	0	0	0		0	0
ENSG00000142700.12	DMRTA2	0	0	0	0	0		0	0
ENSG00000284700.2	ENSG00000284700	0	0	0	0	0		0	0
ENSG00000185104.21	FAF1	28.01	26	0.103591	4.85847839042327	4.75488750216347		0.103591	4.80668
ENSG00000225767.1	FAF1-AS1	0	0	0	0	0		0	0
ENSG00000207194.1	RNU6-1026P	0	0	0	0	0		0	0
ENSG00000230585.2	PHBP12	0	0	0	0	0		0	0
ENSG00000237130.1	MRPS6P2	0	0	0	0	0		0	0
ENSG00000123080.12	CDKN2C	0.13	0.02	0.147754	0.176322772640463	0.0285691521967709		0.147754	0.102446
ENSG00000265538.1	MIR4421	0	0	0	0	0		0	0
ENSG00000275816.1	MIR6500	0	0	0	0	0		0	0
ENSG00000204006.11	C1orf185	0	0	0	0	0		0	0
ENSG00000200262.1	Y_RNA	0	0	0	0	0		0	0
ENSG00000213478.2	CFL1P2	0	0	0	0	0		0	0
ENSG00000203356.2	LINC01562	0.01	0	0.0143553	0.0143552929770701	0		0.0143553	0.00717765
ENSG00000123091.5	RNF11	41.5	40.55	0.0326144	5.4093909361377	5.37677657188298		0.0326144	5.39308
ENSG00000233406.5	ENSG00000233406	0	0	0	0	0		0	0
ENSG00000236434.2	ENSG00000236434	0	0	0	0	0		0	0
ENSG00000085831.16	TTC39A	4.69	8.16	-0.686919	2.50842865253186	3.19534759832222		-0.686919	2.85189
ENSG00000261664.5	TTC39A-AS1	0	0.16	-0.214125	0	0.214124805352847		-0.214125	0.107062
ENSG00000085832.17	EPS15	34.03	29.52	0.198836	5.13051908302734	4.93168305705981		0.198836	5.0311
ENSG00000232027.2	ENSG00000232027	0	0	0	0	0		0	0
ENSG00000206595.1	RNU6-877P	0	0	0	0	0		0	0
ENSG00000238140.1	ENSG00000238140	0	0	0	0	0		0	0
ENSG00000227070.1	EPS15-AS1	0	0	0	0	0		0	0
ENSG00000252032.1	RNU6-1281P	0	0	0	0	0		0	0
ENSG00000227742.2	CALR4P	0.24	0.38	-0.154328	0.310340120612151	0.464668267003444		-0.154328	0.387504
ENSG00000117859.19	OSBPL9	64.53	73.2	-0.179264	6.03408362661542	6.21334728173344		-0.179264	6.12372
ENSG00000236973.2	GAPDHP51	0	0	0	0	0		0	0
ENSG00000232846.1	SLC25A6P3	0	0.03	-0.0426443	0	0.0426443374084937		-0.0426443	0.0213222
ENSG00000212624.1	ENSG00000212624	0	0	0	0	0		0	0
ENSG00000078618.23	NRDC	31.66	30.09	0.0710742	5.02945288578697	4.95837871156634		0.0710742	4.99392
ENSG00000266993.3	ENSG00000266993	0.14	0	0.189034	0.189033824390017	0		0.189034	0.0945169
ENSG00000272175.1	ENSG00000272175	0	0	0	0	0		0	0
ENSG00000283899.1	MIR761	0	0	0	0	0		0	0
ENSG00000230604.2	TSEN15P2	0	0	0	0	0		0	0
ENSG00000169213.7	RAB3B	0.83	1.17	-0.245851	0.871843648509318	1.11769504266975		-0.245851	0.994769
ENSG00000200839.1	RNA5SP48	0	0	0	0	0		0	0
ENSG00000229032.1	ENSG00000229032	0	0	0	0	0		0	0
ENSG00000264613.2	RN7SL290P	0	0	0	0	0		0	0
ENSG00000117862.13	TXNDC12	21.36	25.04	-0.219809	4.48284828306847	4.70265754339091		-0.219809	4.59275
ENSG00000285839.1	ENSG00000285839	0	0.05	-0.0703893	0	0.070389327891398		-0.0703893	0.0351947
ENSG00000198841.4	KTI12	5.06	4.18	0.226366	2.59931779369823	2.37295209791183		0.226366	2.48613
ENSG00000223390.1	ENSG00000223390	0.17	0.03	0.183864	0.22650852980868	0.0426443374084937		0.183864	0.134576
ENSG00000228369.2	TXNDC12-AS1	0	0	0	0	0		0	0
ENSG00000134717.18	BTF3L4	21.46	18.35	0.215024	4.48928602262588	4.27426166125705		0.215024	4.38177
ENSG00000157077.16	ZFYVE9	8.58	6	0.452671	3.26002565596146	2.8073549220576		0.452671	3.03369
ENSG00000241745.3	RN7SL788P	0	0.13	-0.176323	0	0.176322772640463		-0.176323	0.0881614
ENSG00000228407.2	ENSG00000228407	0	0	0	0	0		0	0
ENSG00000223429.1	ENSG00000223429	0	0	0	0	0		0	0
ENSG00000224255.2	PDCL3P6	0.05	0	0.0703893	0.070389327891398	0		0.0703893	0.0351947
ENSG00000236004.2	ENSG00000236004	0	0	0	0	0		0	0
ENSG00000237663.2	DNAJC19P7	0	0	0	0	0		0	0
ENSG00000213735.2	ANAPC10P1	0	0.15	-0.201634	0	0.20163386116965		-0.201634	0.100817
ENSG00000154222.15	CC2D1B	5.17	8.59	-0.63626	2.62527048937469	3.26153081524341		-0.63626	2.9434
ENSG00000272100.1	ENSG00000272100	0.11	0	0.15056	0.150559676575381	0		0.15056	0.0752798
ENSG00000287078.1	ENSG00000287078	0.03	0.03	0	0.0426443374084937	0.0426443374084937		0	0.0426443
ENSG00000224680.4	PLA2G12AP1	0	0.12	-0.163499	0	0.16349873228288		-0.163499	0.0817494
ENSG00000085840.13	ORC1	1.55	2.27	-0.358793	1.35049724708413	1.70929063572336		-0.358793	1.52989
ENSG00000134748.13	PRPF38A	6.03	9.5	-0.578793	2.81352468929781	3.39231742277876		-0.578793	3.10292
ENSG00000134744.14	TUT4	10.66	10.79	-0.0159959	3.54349588342577	3.55949181320504		-0.0159959	3.55149
ENSG00000272371.1	ENSG00000272371	0	0	0	0	0		0	0
ENSG00000236290.1	EEF1GP7	0	0	0	0	0		0	0
ENSG00000116157.6	GPX7	10.73	16.51	-0.577976	3.55213110825378	4.13010717865883		-0.577976	3.84112
ENSG00000182183.15	SHISAL2A	0	0	0	0	0		0	0
ENSG00000162377.6	COA7	2.34	6.18	-1.10414	1.73984810269933	2.84398384404833		-1.10414	2.29192
ENSG00000233664.1	NDUFS5P3	0	0	0	0	0		0	0
ENSG00000239640.3	RN7SL62P	0	0	0	0	0		0	0
ENSG00000162378.13	ZYG11B	9.8	11.11	-0.165168	3.43295940727611	3.5981269599196		-0.165168	3.51554
ENSG00000252018.1	RNU2-30P	0	0	0	0	0		0	0
ENSG00000228929.1	RPS13P2	0.25	0	0.321928	0.321928094887362	0		0.321928	0.160964
ENSG00000206627.1	RNU6-969P	0	0	0	0	0		0	0
ENSG00000203995.10	ZYG11A	0.03	0.03	0	0.0426443374084937	0.0426443374084937		0	0.0426443
ENSG00000242391.2	ENSG00000242391	0	0	0	0	0		0	0
ENSG00000121310.17	ECHDC2	4.99	8.64	-0.686477	2.58255600301406	3.26903314645524		-0.686477	2.92579
ENSG00000230953.2	ENSG00000230953	0	0	0	0	0		0	0
ENSG00000231866.2	ENSG00000231866	0	0	0	0	0		0	0
ENSG00000116171.19	SCP2	29.76	38.9	-0.375333	4.9429835981871	5.31831684133498		-0.375333	5.13065
ENSG00000264834.1	ENSG00000264834	0	0	0	0	0		0	0
ENSG00000266188.1	ENSG00000266188	0	0	0	0	0		0	0
ENSG00000265815.1	ENSG00000265815	0	0	0	0	0		0	0
ENSG00000237279.2	H3P2	0	0	0	0	0		0	0
ENSG00000236360.2	RRAS2P1	0.08	0	0.111031	0.111031312388744	0		0.111031	0.0555157
ENSG00000226147.1	TUBBP10	0.07	0.01	0.0832555	0.0976107966264223	0.0143552929770701		0.0832555	0.055983
ENSG00000174348.14	PODN	0.04	0.08	-0.0544478	0.0565835283663675	0.111031312388744		-0.0544478	0.0838074
ENSG00000232993.1	ENSG00000232993	0	0	0	0	0		0	0
ENSG00000227644.2	HIGD1AP11	0	0	0	0	0		0	0
ENSG00000162383.13	SLC1A7	0	0.03	-0.0426443	0	0.0426443374084937		-0.0426443	0.0213222
ENSG00000235563.1	ENSG00000235563	0	0	0	0	0		0	0
ENSG00000277397.1	ENSG00000277397	0	0	0	0	0		0	0
ENSG00000157184.7	CPT2	6.06	10.05	-0.646306	2.81966818349646	3.46597446450407		-0.646306	3.14282
ENSG00000236723.2	ENSG00000236723	0.79	0.74	0.0408723	0.839959587489532	0.799087306074004		0.0408723	0.819523
ENSG00000162384.14	CZIB	12.61	16.69	-0.378267	3.76659516172927	4.14486214291573		-0.378267	3.95573
ENSG00000259818.1	CZIB-DT	0.03	0.04	-0.0139392	0.0426443374084937	0.0565835283663675		-0.0139392	0.0496139
ENSG00000162385.11	MAGOH	15.14	16.89	-0.148513	4.01256867350306	4.16108148227718		-0.148513	4.08683
ENSG00000226754.2	ENSG00000226754	0.05	0.27	-0.274439	0.070389327891398	0.344828496997441		-0.274439	0.207609
ENSG00000157193.18	LRP8	2.06	2.62	-0.242458	1.61353165291793	1.85598969730848		-0.242458	1.73476
ENSG00000234578.1	ENSG00000234578	0	0	0	0	0		0	0
ENSG00000228838.1	ENSG00000228838	0	0	0	0	0		0	0
ENSG00000232762.1	ENSG00000232762	0	0	0	0	0		0	0
ENSG00000225675.2	LINC01771	0	0	0	0	0		0	0
ENSG00000285954.1	ENSG00000285954	0	0	0	0	0		0	0
ENSG00000226938.1	ENSG00000226938	0	0	0	0	0		0	0
ENSG00000230138.2	LINC02812	0	0	0	0	0		0	0
ENSG00000236253.7	SLC25A3P1	0	0	0	0	0		0	0
ENSG00000288527.1	ENSG00000288527	0	0	0	0	0		0	0
ENSG00000143006.7	DMRTB1	0	0	0	0	0		0	0
ENSG00000174332.6	GLIS1	0.04	0.04	0	0.0565835283663675	0.0565835283663675		0	0.0565835
ENSG00000239007.1	RNU7-95P	0	0	0	0	0		0	0
ENSG00000058804.12	NDC1	12.76	7.08	0.768053	3.78240856492737	3.01435529297707		0.768053	3.39838
ENSG00000201003.1	ENSG00000201003	0	0	0	0	0		0	0
ENSG00000229687.2	ENSG00000229687	0	0	0	0	0		0	0
ENSG00000058799.15	YIPF1	9.45	10.32	-0.115371	3.38543103719352	3.50080205305716		-0.115371	3.44312
ENSG00000211452.12	DIO1	0	0	0	0	0		0	0
ENSG00000081870.12	HSPB11	8.81	8.11	0.106802	3.29425313644451	3.18745105402733		0.106802	3.24085
ENSG00000116212.15	LRRC42	22.31	19.05	0.217347	4.54287709935414	4.32553033156756		0.217347	4.4342
ENSG00000219102.3	HNRNPA3P12	0.03	0.02	0.0140752	0.0426443374084937	0.0285691521967709		0.0140752	0.0356067
ENSG00000203985.11	LDLRAD1	0	0.08	-0.111031	0	0.111031312388744		-0.111031	0.0555157
ENSG00000116209.12	TMEM59	85.6	59.97	0.506267	6.43629511983936	5.93002764088174		0.506267	6.18316
ENSG00000280378.1	ENSG00000280378	0.02	0.01	0.0142139	0.0285691521967709	0.0143552929770701		0.0142139	0.0214622
ENSG00000116205.14	TCEANC2	0.95	0.52	0.359403	0.963474123974886	0.604071323668861		0.359403	0.783773
ENSG00000283749.1	MIR4781	0	0	0	0	0		0	0
ENSG00000225183.1	ENSG00000225183	0	0	0	0	0		0	0
ENSG00000279049.1	ENSG00000279049	0	0	0	0	0		0	0
ENSG00000256407.2	ENSG00000256407	0	0	0	0	0		0	0
ENSG00000157211.11	CDCP2	0	0	0	0	0		0	0
ENSG00000280425.2	ENSG00000280425	0	0	0	0	0		0	0
ENSG00000215883.11	CYB5RL	0.42	1.8	-0.979536	0.505890929729957	1.48542682717024		-0.979536	0.995659
ENSG00000116221.15	MRPL37	38.4	47.83	-0.309572	5.30012372456901	5.60969587286274		-0.309572	5.45491
ENSG00000157216.16	SSBP3	12.26	13.41	-0.11999	3.72900887033786	3.84899843040002		-0.11999	3.789
ENSG00000198711.5	SSBP3-AS1	0	0	0	0	0		0	0
ENSG00000225632.1	ENSG00000225632	0	0	0	0	0		0	0
ENSG00000232245.1	ENSG00000232245	0	0	0	0	0		0	0
ENSG00000287582.1	ENSG00000287582	0	0	0	0	0		0	0
ENSG00000235741.1	LINC02784	0	0	0	0	0		0	0
ENSG00000237173.1	ENSG00000237173	0	0	0	0	0		0	0
ENSG00000227453.1	HNRNPA1P63	0	0	0	0	0		0	0
ENSG00000162390.18	ACOT11	3.9	6.79	-0.668842	2.29278174922785	2.96162332828694		-0.668842	2.6272
ENSG00000162391.12	FAM151A	0.1	0.31	-0.252063	0.137503523749935	0.389566811762726		-0.252063	0.263535
ENSG00000230728.1	ENSG00000230728	0	0	0	0	0		0	0
ENSG00000184313.20	MROH7	0.24	0.51	-0.284208	0.310340120612151	0.594548549550354		-0.284208	0.452444
ENSG00000271723.5	MROH7-TTC4	0.17	0.02	0.197939	0.22650852980868	0.0285691521967709		0.197939	0.127539
ENSG00000243725.7	TTC4	5.46	9.68	-0.725306	2.6915341649192	3.41683974191283		-0.725306	3.05419
ENSG00000162396.6	PARS2	2.14	3.08	-0.377805	1.6507645591169	2.02856915219677		-0.377805	1.83967
ENSG00000006555.11	TTC22	0	0.01	-0.0143553	0	0.0143552929770701		-0.0143553	0.00717765
ENSG00000237453.1	ENSG00000237453	0	0	0	0	0		0	0
ENSG00000162398.12	LEXM	0.02	0	0.0285692	0.0285691521967709	0		0.0285692	0.0142846
ENSG00000116133.13	DHCR24	10.51	31.52	-1.49844	3.52481592835751	5.0232553523003		-1.49844	4.27404
ENSG00000287724.1	ENSG00000287724	0	0	0	0	0		0	0
ENSG00000242396.2	ENSG00000242396	0	0.05	-0.0703893	0	0.070389327891398		-0.0703893	0.0351947
ENSG00000233203.6	DHCR24-DT	0	0	0	0	0		0	0
ENSG00000284601.1	ENSG00000284601	0	0	0	0	0		0	0
ENSG00000143001.5	TMEM61	0	0.04	-0.0565835	0	0.0565835283663675		-0.0565835	0.0282918
ENSG00000233271.1	ENSG00000233271	0	0	0	0	0		0	0
ENSG00000162399.9	BSND	0	0	0	0	0		0	0
ENSG00000169174.11	PCSK9	0.27	0.7	-0.420706	0.344828496997441	0.765534746362977		-0.420706	0.555182
ENSG00000162402.14	USP24	8.16	7.53	0.102802	3.19534759832222	3.09254574154357		0.102802	3.14395
ENSG00000231090.2	MIR4422HG	0	0	0	0	0		0	0
ENSG00000231095.1	GYG1P3	0	0	0	0	0		0	0
ENSG00000265822.1	MIR4422	0	0	0	0	0		0	0
ENSG00000234810.4	ENSG00000234810	0.01	0	0.0143553	0.0143552929770701	0		0.0143553	0.00717765
ENSG00000231900.3	GOT2P1	0	0	0	0	0		0	0
ENSG00000232198.2	MTCO2P34	0	0	0	0	0		0	0
ENSG00000199831.1	RN7SKP291	0	0	0	0	0		0	0
ENSG00000252162.1	RNU6-830P	0	0	0	0	0		0	0
ENSG00000272051.1	Y_RNA	0	0	0	0	0		0	0
ENSG00000233079.3	LINC01755	0	0	0	0	0		0	0
ENSG00000230250.3	LINC01753	0	0	0	0	0		0	0
ENSG00000227104.3	PIGQP1	0	0	0	0	0		0	0
ENSG00000235612.1	ENSG00000235612	0	0	0	0	0		0	0
ENSG00000260971.4	ENSG00000260971	0	0.06	-0.0840643	0	0.0840642647884746		-0.0840643	0.0420321
ENSG00000284686.1	ENSG00000284686	0.06	0	0.0840643	0.0840642647884746	0		0.0840643	0.0420321
ENSG00000229871.1	RPSAP20	0.07	0	0.0976108	0.0976107966264223	0		0.0976108	0.0488054
ENSG00000223956.4	LINC01767	0.12	0.38	-0.30117	0.16349873228288	0.464668267003444		-0.30117	0.314083
ENSG00000162407.9	PLPP3	4.02	3.03	0.316908	2.32768736417605	2.01077983875324		0.316908	2.16923
ENSG00000236776.1	RPL21P23	0	0	0	0	0		0	0
ENSG00000224980.1	RPL23AP85	0	0	0	0	0		0	0
ENSG00000225475.1	ENSG00000225475	0	0	0	0	0		0	0
ENSG00000162409.12	PRKAA2	3.44	3.25	0.0630968	2.15055967657538	2.08746284125034		0.0630968	2.11901
ENSG00000187889.13	FYB2	0.07	0.05	0.0272215	0.0976107966264223	0.070389327891398		0.0272215	0.0840001
ENSG00000229913.1	ENSG00000229913	0	0	0	0	0		0	0
ENSG00000157131.11	C8A	0.05	0.04	0.0138058	0.070389327891398	0.0565835283663675		0.0138058	0.0634864
ENSG00000021852.13	C8B	0.13	0.06	0.0922585	0.176322772640463	0.0840642647884746		0.0922585	0.130194
ENSG00000236341.1	ENSG00000236341	0	0	0	0	0		0	0
ENSG00000173406.16	DAB1	0.96	1.29	-0.224494	0.970853654340484	1.19534759832222		-0.224494	1.0831
ENSG00000227935.1	ENSG00000227935	0	0	0	0	0		0	0
ENSG00000236888.1	RPS20P5	0	0	0	0	0		0	0
ENSG00000226759.8	DAB1-AS1	0	0	0	0	0		0	0
ENSG00000229887.4	HNRNPA1P6	0	0	0	0	0		0	0
ENSG00000223416.3	RPS26P15	0	0	0	0	0		0	0
ENSG00000235038.1	ENSG00000235038	0	0	0	0	0		0	0
ENSG00000230546.1	ENSG00000230546	0	0	0	0	0		0	0
ENSG00000233216.1	ENSG00000233216	0	0	0	0	0		0	0
ENSG00000162600.12	OMA1	2.38	4.6	-0.728404	1.75702324650746	2.48542682717024		-0.728404	2.12123
ENSG00000286918.1	ENSG00000286918	0	0	0	0	0		0	0
ENSG00000270209.1	ENSG00000270209	0	0	0	0	0		0	0
ENSG00000264128.2	RN7SL713P	0	0	0	0	0		0	0
ENSG00000184292.7	TACSTD2	0.15	0.23	-0.0970245	0.20163386116965	0.298658315564515		-0.0970245	0.250146
ENSG00000185839.3	ENSG00000185839	0.06	0.14	-0.10497	0.0840642647884746	0.189033824390017		-0.10497	0.136549
ENSG00000162601.11	MYSM1	1.85	5.29	-1.1421	1.51096191927738	2.65306001710456		-1.1421	2.08201
ENSG00000283445.1	ENSG00000283445	0	0	0	0	0		0	0
ENSG00000177606.8	JUN	38.79	17.17	1.13085	5.31433399391901	4.18348651445939		1.13085	4.74891
ENSG00000234807.8	LINC01135	0.21	0.05	0.204618	0.27500704749987	0.070389327891398		0.204618	0.172698
ENSG00000272226.1	ENSG00000272226	0	0	0	0	0		0	0
ENSG00000231740.1	ENSG00000231740	0	0	0	0	0		0	0
ENSG00000232453.7	LINC02777	0.2	0.1	0.125531	0.263034405833794	0.137503523749935		0.125531	0.200269
ENSG00000237352.5	LINC01358	0	0	0	0	0		0	0
ENSG00000228121.1	PHBP3	0	0.03	-0.0426443	0	0.0426443374084937		-0.0426443	0.0213222
ENSG00000241042.1	ENSG00000241042	0	0	0	0	0		0	0
ENSG00000235215.2	ENSG00000235215	0	0	0	0	0		0	0
ENSG00000224609.8	FGGY-DT	0.04	0.01	0.0422282	0.0565835283663675	0.0143552929770701		0.0422282	0.0354694
ENSG00000270457.1	ENSG00000270457	0	0	0	0	0		0	0
ENSG00000172456.18	FGGY	1.04	1.31	-0.179324	1.02856915219677	1.20789285164133		-0.179324	1.11823
ENSG00000266150.1	MIR4711	0	0	0	0	0		0	0
ENSG00000226883.1	ENSG00000226883	0	0	0	0	0		0	0
ENSG00000134709.13	HOOK1	4.1	2.1	0.718229	2.35049724708413	1.63226821549951		0.718229	1.99138
ENSG00000134716.11	CYP2J2	2.87	8.77	-1.33602	1.95233356636969	3.28835856219366		-1.33602	2.62035
ENSG00000265535.2	RN7SL475P	0	0	0	0	0		0	0
ENSG00000162598.13	C1orf87	0	0.01	-0.0143553	0	0.0143552929770701		-0.0143553	0.00717765
ENSG00000229332.2	PGBD4P8	0	0	0	0	0		0	0
ENSG00000238242.2	LINC02778	0	0	0	0	0		0	0
ENSG00000226476.7	LINC01748	0.3	0.33	-0.0329146	0.37851162325373	0.411426245726465		-0.0329146	0.394969
ENSG00000231252.4	ENSG00000231252	0	0	0	0	0		0	0
ENSG00000162599.17	NFIA	1	1.08	-0.0565835	1	1.05658352836637		-0.0565835	1.02829
ENSG00000237928.6	NFIA-AS2	0	0.02	-0.0285692	0	0.0285691521967709		-0.0285692	0.0142846
ENSG00000237853.6	NFIA-AS1	0	0	0	0	0		0	0
ENSG00000284808.1	ENSG00000284808	0	0	0	0	0		0	0
ENSG00000287224.1	ENSG00000287224	0	0	0	0	0		0	0
ENSG00000223920.2	ENSG00000223920	0	0	0	0	0		0	0
ENSG00000162604.12	TM2D1	17.65	18.09	-0.0336415	4.22110372536788	4.25474519762921		-0.0336415	4.23792
ENSG00000271200.1	PATJ-DT	0	0	0	0	0		0	0
ENSG00000132849.22	PATJ	5.53	5.47	0.0133173	2.70708299177171	2.69376571221778		0.0133173	2.70042
ENSG00000200575.1	RNU6-414P	0	0	0	0	0		0	0
ENSG00000212360.1	RNU6-1177P	0	0	0	0	0		0	0
ENSG00000236646.1	LAMTOR5P1	0	0	0	0	0		0	0
ENSG00000242860.3	RN7SL180P	0	0	0	0	0		0	0
ENSG00000263908.1	MIR3116-1	0	0	0	0	0		0	0
ENSG00000283690.1	MIR3116-2	0	0	0	0	0		0	0
ENSG00000234204.1	PIGPP2	0	0	0	0	0		0	0
ENSG00000234088.1	RPS15AP7	0	0	0	0	0		0	0
ENSG00000240563.2	L1TD1	0.06	0.14	-0.10497	0.0840642647884746	0.189033824390017		-0.10497	0.136549
ENSG00000237227.1	ENSG00000237227	0	0	0	0	0		0	0
ENSG00000200174.1	Y_RNA	0	0	0	0	0		0	0
ENSG00000132854.19	KANK4	0.17	0.64	-0.487187	0.22650852980868	0.713695814843359		-0.487187	0.470102
ENSG00000201153.1	RNU6-371P	0	0	0	0	0		0	0
ENSG00000162607.13	USP1	6.48	6.49	-0.00192745	2.90303827011291	2.90496571868403		-0.00192745	2.904
ENSG00000116641.18	DOCK7	8.2	7.42	0.127814	3.20163386116965	3.07382023329167		0.127814	3.13773
ENSG00000270549.1	ENSG00000270549	0	0	0	0	0		0	0
ENSG00000132855.5	ANGPTL3	0.11	0	0.15056	0.150559676575381	0		0.15056	0.0752798
ENSG00000278967.1	ENSG00000278967	0	0	0	0	0		0	0
ENSG00000213703.2	ENSG00000213703	0.06	0.16	-0.130061	0.0840642647884746	0.214124805352847		-0.130061	0.149095
ENSG00000235545.1	ENSG00000235545	0.02	0	0.0285692	0.0285691521967709	0		0.0285692	0.0142846
ENSG00000125703.15	ATG4C	0.84	1.98	-0.695607	0.879705766282288	1.57531233068744		-0.695607	1.22751
ENSG00000234318.1	ENSG00000234318	0.26	0	0.333424	0.333423733725192	0		0.333424	0.166712
ENSG00000237163.1	ENSG00000237163	0	0	0	0	0		0	0
ENSG00000229537.7	LINC01739	0	0	0	0	0		0	0
ENSG00000286455.1	ENSG00000286455	0	0	0	0	0		0	0
ENSG00000227485.1	ENSG00000227485	0	0	0	0	0		0	0
ENSG00000229225.1	ENSG00000229225	0	0	0	0	0		0	0
ENSG00000203605.3	ENSG00000203605	0	0	0	0	0		0	0
ENSG00000224209.8	LINC00466	0.05	0	0.0703893	0.070389327891398	0		0.0703893	0.0351947
ENSG00000252259.1	RNA5SP49	0	0	0	0	0		0	0
ENSG00000228734.2	ENSG00000228734	0	0	0	0	0		0	0
ENSG00000223683.1	RPSAP65	0	0	0	0	0		0	0
ENSG00000230798.6	FOXD3-AS1	0	0	0	0	0		0	0
ENSG00000187140.6	FOXD3	0	0	0	0	0		0	0
ENSG00000275836.1	MIR6068	0	0	0	0	0		0	0
ENSG00000252784.1	Y_RNA	0	0	0	0	0		0	0
ENSG00000236674.1	ENSG00000236674	0	0	0	0	0		0	0
ENSG00000088035.18	ALG6	0.55	1.27	-0.550424	0.632268215499513	1.18269229751619		-0.550424	0.90748
ENSG00000142856.17	ITGB3BP	2.68	3.8	-0.383329	1.87970576628229	2.26303440583379		-0.383329	2.07137
ENSG00000286429.1	ENSG00000286429	0	0	0	0	0		0	0
ENSG00000203965.13	EFCAB7	1.06	1.64	-0.357894	1.04264433740849	1.40053792958373		-0.357894	1.22159
ENSG00000264271.2	RN7SL488P	0	0	0	0	0		0	0
ENSG00000251720.1	RNU7-123P	0	0	0	0	0		0	0
ENSG00000116652.6	DLEU2L	0.05	0.02	0.0418202	0.070389327891398	0.0285691521967709		0.0418202	0.0494792
ENSG00000276884.1	ENSG00000276884	0	0	0	0	0		0	0
ENSG00000278287.1	ENSG00000278287	0	0	0	0	0		0	0
ENSG00000277565.1	ENSG00000277565	0	0	0	0	0		0	0
ENSG00000275823.1	ENSG00000275823	0	0	0	0	0		0	0
ENSG00000277689.1	ENSG00000277689	0	0	0	0	0		0	0
ENSG00000274199.1	ENSG00000274199	0	0	0	0	0		0	0
ENSG00000079739.17	PGM1	94.72	65.87	0.517461	6.58074849176378	6.06328721220618		0.517461	6.32202
ENSG00000244256.3	RN7SL130P	0.5	0	0.584963	0.584962500721156	0		0.584963	0.292481
ENSG00000185483.13	ROR1	9.66	19.88	-0.969914	3.41413553298445	4.38404980679516		-0.969914	3.89909
ENSG00000177452.7	ENSG00000177452	0	0	0	0	0		0	0
ENSG00000228056.3	CFL1P3	0	0	0	0	0		0	0
ENSG00000207190.1	RNU6-809P	0	0	0	0	0		0	0
ENSG00000200508.1	Y_RNA	0	0	0	0	0		0	0
ENSG00000223949.8	ROR1-AS1	0.29	0.48	-0.198226	0.36737106564853	0.565597175854225		-0.198226	0.466484
ENSG00000284928.1	ENSG00000284928	0.06	0	0.0840643	0.0840642647884746	0		0.0840643	0.0420321
ENSG00000177414.14	UBE2U	0	0	0	0	0		0	0
ENSG00000238653.1	RNU7-62P	0	0	0	0	0		0	0
ENSG00000158966.16	CACHD1	6.57	9.93	-0.529928	2.92029330021101	3.45022149589718		-0.529928	3.18526
ENSG00000264470.1	MIR4794	0	0	0	0	0		0	0
ENSG00000162437.14	RAVER2	3.1	4.35	-0.383915	2.03562390973072	2.41953889151378		-0.383915	2.22758
ENSG00000162434.13	JAK1	19.89	16.55	0.251341	4.38474058729238	4.1333991254172		0.251341	4.25907
ENSG00000234784.2	ENSG00000234784	0	0	0	0	0		0	0
ENSG00000233877.2	ENSG00000233877	0	0	0	0	0		0	0
ENSG00000226891.9	LINC01359	0.14	0.02	0.160465	0.189033824390017	0.0285691521967709		0.160465	0.108801
ENSG00000185031.6	SLC2A3P2	0.04	0	0.0565835	0.0565835283663675	0		0.0565835	0.0282918
ENSG00000272506.1	ENSG00000272506	0	0.05	-0.0703893	0	0.070389327891398		-0.0703893	0.0351947
ENSG00000212257.1	RNU6-1176P	0	0	0	0	0		0	0
ENSG00000265996.1	MIR3671	0	0	0	0	0		0	0
ENSG00000199135.1	MIR101-1	0	0	0	0	0		0	0
ENSG00000288804.1	ENSG00000288804	0	0	0	0	0		0	0
ENSG00000235804.2	ENSG00000235804	0	0	0	0	0		0	0
ENSG00000234496.2	MRPS21P1	0	0	0	0	0		0	0
ENSG00000162433.15	AK4	35.14	9.16	1.8307	5.17552460108987	3.34482849699744		1.8307	4.26018
ENSG00000231622.1	RPS29P7	0	0	0	0	0		0	0
ENSG00000116675.16	DNAJC6	14.11	14.83	-0.0671576	3.9174317553901	3.98458935036246		-0.0671576	3.95101
ENSG00000229294.1	ENSG00000229294	0	0	0	0	0		0	0
ENSG00000234144.1	COX6CP13	0	0	0	0	0		0	0
ENSG00000222624.1	RNU2-15P	0	0	0	0	0		0	0
ENSG00000213625.9	LEPROT	9.91	11.5	-0.196277	3.44757919654888	3.64385618977473		-0.196277	3.54572
ENSG00000116678.20	LEPR	1.94	0.94	0.59976	1.55581615506164	0.956056652412403		0.59976	1.25594
ENSG00000237852.1	ENSG00000237852	0	0	0	0	0		0	0
ENSG00000224570.1	ENSG00000224570	0	0	0	0	0		0	0
ENSG00000285079.1	ENSG00000285079	0	0	0	0	0		0	0
ENSG00000239319.3	RN7SL854P	0	0	0	0	0		0	0
ENSG00000184588.18	PDE4B	0.54	0.3	0.244419	0.622930350920177	0.37851162325373		0.244419	0.500721
ENSG00000227466.1	PDE4B-AS1	0	0	0	0	0		0	0
ENSG00000223152.1	RNU4-88P	0	0	0	0	0		0	0
ENSG00000118473.23	SGIP1	0.91	1.81	-0.556997	0.933572638261024	1.4905701304462		-0.556997	1.21207
ENSG00000264720.3	MIR3117	0	0	0	0	0		0	0
ENSG00000248458.2	ENSG00000248458	0	0	0	0	0		0	0
ENSG00000152760.10	DYNLT5	0.16	0.3	-0.164387	0.214124805352847	0.37851162325373		-0.164387	0.296318
ENSG00000172410.5	INSL5	0	0	0	0	0		0	0
ENSG00000152763.17	DNAI4	0.87	0.9	-0.0229611	0.903038270112912	0.925999418556223		-0.0229611	0.914519
ENSG00000231080.1	ENSG00000231080	0	0	0	0	0		0	0
ENSG00000198160.15	MIER1	8.44	5.65	0.505433	3.23878685958712	2.73335434061383		0.505433	2.98607
ENSG00000289394.1	ENSG00000289394	0.09	0	0.124328	0.124328135002202	0		0.124328	0.0621641
ENSG00000116704.8	SLC35D1	2.16	1.91	0.118905	1.65992455840238	1.54101915313356		0.118905	1.60047
ENSG00000203963.12	C1orf141	0	0	0	0	0		0	0
ENSG00000252433.1	ENSG00000252433	0	0	0	0	0		0	0
ENSG00000275678.1	ENSG00000275678	0	0	0	0	0		0	0
ENSG00000162594.16	IL23R	0	0.02	-0.0285692	0	0.0285691521967709		-0.0285692	0.0142846
ENSG00000253074.1	RNU6-586P	0	0	0	0	0		0	0
ENSG00000252116.1	RNU4ATAC4P	0	0	0	0	0		0	0
ENSG00000228523.1	DNAJB6P4	0	0	0	0	0		0	0
ENSG00000081985.13	IL12RB2	0.02	0.01	0.0142139	0.0285691521967709	0.0143552929770701		0.0142139	0.0214622
ENSG00000142864.15	SERBP1	137.39	152.01	-0.144886	7.11259588801209	7.25748213340481		-0.144886	7.18504
ENSG00000223263.1	RNU6-387P	0	0	0	0	0		0	0
ENSG00000235200.4	LINC01702	0	0	0	0	0		0	0
ENSG00000207504.1	RNU6-1031P	0	0	0	0	0		0	0
ENSG00000238139.2	ENSG00000238139	0	0	0	0	0		0	0
ENSG00000242482.3	RN7SL392P	0	0	0	0	0		0	0
ENSG00000232048.2	HNRNPCP9	0	0	0	0	0		0	0
ENSG00000116717.13	GADD45A	48	33.44	0.508697	5.61470984411521	5.10601323762212		0.508697	5.36036
ENSG00000172380.6	GNG12	8.04	10.71	-0.373346	3.17632277264046	3.54966917072649		-0.373346	3.363
ENSG00000238778.1	RNU7-80P	0	0	0	0	0		0	0
ENSG00000232284.8	GNG12-AS1	0.25	0.01	0.307573	0.321928094887362	0.0143552929770701		0.307573	0.168142
ENSG00000235055.3	ENSG00000235055	0	0	0	0	0		0	0
ENSG00000162595.8	DIRAS3	1.41	0.48	0.703436	1.26903314645524	0.565597175854225		0.703436	0.917315
ENSG00000228431.1	ARL5AP3	0	0	0	0	0		0	0
ENSG00000116729.14	WLS	41.05	54.87	-0.409968	5.39403389536778	5.8040019151793		-0.409968	5.59902
ENSG00000234383.1	CTBP2P8	0.38	0.27	0.11984	0.464668267003444	0.344828496997441		0.11984	0.404748
ENSG00000221203.1	MIR1262	0	0	0	0	0		0	0
ENSG00000229133.1	RPS7P4	0	0	0	0	0		0	0
ENSG00000225242.2	COX6B1P7	0	0	0	0	0		0	0
ENSG00000237622.1	ELOCP18	0	0	0	0	0		0	0
ENSG00000229440.1	ENSG00000229440	0	0	0	0	0		0	0
ENSG00000116745.7	RPE65	0.03	0.02	0.0140752	0.0426443374084937	0.0285691521967709		0.0140752	0.0356067
ENSG00000024526.17	DEPDC1	7.15	5.79	0.263388	3.02680005934372	2.76341157447001		0.263388	2.89511
ENSG00000233589.1	ENSG00000233589	0	0	0	0	0		0	0
ENSG00000234264.1	DEPDC1-AS1	0.02	0	0.0285692	0.0285691521967709	0		0.0285692	0.0142846
ENSG00000225167.1	TXNP2	0	0	0	0	0		0	0
ENSG00000285041.1	ENSG00000285041	0	0.01	-0.0143553	0	0.0143552929770701		-0.0143553	0.00717765
ENSG00000285407.1	ENSG00000285407	0.55	1.36	-0.606519	0.632268215499513	1.23878685958712		-0.606519	0.935528
ENSG00000285473.1	ENSG00000285473	0	0	0	0	0		0	0
ENSG00000223883.2	LINC01707	0.05	0.08	-0.040642	0.070389327891398	0.111031312388744		-0.040642	0.0907103
ENSG00000235446.2	LINC02791	0	0	0	0	0		0	0
ENSG00000229639.1	LINC01758	0	0	0	0	0		0	0
ENSG00000287453.1	ENSG00000287453	0	0	0	0	0		0	0
ENSG00000033122.21	LRRC7	0.13	0.02	0.147754	0.176322772640463	0.0285691521967709		0.147754	0.102446
ENSG00000270615.1	SGO1P1	0	0	0	0	0		0	0
ENSG00000287283.1	ENSG00000287283	0	0	0	0	0		0	0
ENSG00000240692.3	RN7SL538P	0	0	0	0	0		0	0
ENSG00000229359.2	PIN1P1	0	0	0	0	0		0	0
ENSG00000237919.5	LRRC7-AS1	0.05	0	0.0703893	0.070389327891398	0		0.0703893	0.0351947
ENSG00000066557.6	LRRC40	4.83	6.76	-0.412561	2.54349588342577	2.9560566524124		-0.412561	2.74978
ENSG00000244389.3	RN7SL242P	0.35	0	0.432959	0.432959407276106	0		0.432959	0.21648
ENSG00000116754.14	SRSF11	36.47	29.7	0.287497	5.22766407255439	4.94016675048282		0.287497	5.08392
ENSG00000228988.1	ENSG00000228988	0	0	0	0	0		0	0
ENSG00000118454.13	ANKRD13C	5.68	3.75	0.491921	2.73984810269933	2.24792751344359		0.491921	2.49389
ENSG00000197568.15	HHLA3	0.74	1.24	-0.364411	0.799087306074004	1.16349873228288		-0.364411	0.981293
ENSG00000226088.1	HHLA3-AS1	0	0	0	0	0		0	0
ENSG00000116761.12	CTH	1.45	0.99	0.300013	1.29278174922785	0.992768430768924		0.300013	1.14278
ENSG00000278636.1	Metazoa_SRP	0	0	0	0	0		0	0
[truncated: 60,238 more rows]
