# Supplementary material for: miR-124-3p downregulates EGR1 to suppress ischemia-hypoxia reperfusion injury in human iPS cell-derived cardiomyocytes
Source: Sci Rep. 2024 Jun 27;14:14811. doi: 10.1038/s41598-024-65373-x (PMC11208498; doi:10.1038/s41598-024-65373-x)
Supplement: Supplementary file 1 — Supplementary Information 1. [file 41598_2024_65373_MOESM1_ESM.zip › Upregulated.xlsx]

## Sheet: upregulated_genes_Log2Add1
gene_id	gene_name	Rn1634_NV0182_hiPS-CM_IH-R_RNA_sample_S16_star_anno_rsem.genes.results	Rn1635_NV0182_hiPS-CM_NC_RNA_sample_S17_star_anno_rsem.genes.results	M_Log2FC
ENSG00000227232.5	WASH7P	5.34	3.1	0.628859
ENSG00000236679.2	RPL23AP24	0.63	0	0.704872
ENSG00000228794.11	LINC01128	8.48	4.63	0.751752
ENSG00000187634.13	SAMD11	5.2	3.11	0.59313
ENSG00000217801.11	ENSG00000217801	4.22	0.1	2.24655
ENSG00000184163.3	C1QTNF12	0.76	0.14	0.626542
ENSG00000178821.13	TMEM52	2.65	0.11	1.71734
ENSG00000272088.1	ENSG00000272088	0.55	0	0.632268
ENSG00000116198.14	CEP104	7.62	4.6	0.622261
ENSG00000158292.7	GPR153	1.74	0.76	0.6386
ENSG00000116285.13	ERRFI1	24.87	9.02	1.3684
ENSG00000074800.16	ENO1	1712.66	895.16	0.935253
ENSG00000180758.12	GPR157	16.86	9.24	0.802516
ENSG00000116685.16	KIAA2013	39.54	16.95	1.17536
ENSG00000189337.17	KAZN	5.23	1.43	1.35828
ENSG00000175147.13	TMEM51-AS1	2.02	0.58	0.934624
ENSG00000171729.14	TMEM51	13.22	4.49	1.37304
ENSG00000142634.13	EFHD2	11.95	3.61	1.49011
ENSG00000132906.18	CASP9	32.58	5.19	2.43959
ENSG00000037637.11	FBXO42	14.33	5.73	1.18768
ENSG00000206652.1	RNU1-1	2640.19	1358.9	0.957688
ENSG00000207389.1	RNU1-4	268.66	46.38	2.50879
ENSG00000207005.1	RNU1-2	268.66	46.38	2.50879
ENSG00000127481.15	UBR4	48.68	30.33	0.66512
ENSG00000040487.13	SLC66A1	13.59	8.46	0.625068
ENSG00000183114.8	FAM43B	1.43	0.19	1.02999
ENSG00000158828.8	PINK1	40.3	23.76	0.73813
ENSG00000125945.15	ZNF436	25.81	7.9	1.59089
ENSG00000249087.8	ZNF436-AS1	3.74	0.93	1.29629
ENSG00000204219.11	TCEA3	18.04	9.47	0.862772
ENSG00000169504.15	CLIC4	102.76	52.02	0.968642
ENSG00000117614.10	SYF2	17.84	7.99	1.06741
ENSG00000117616.18	RSRP1	23.61	13.62	0.751301
ENSG00000117643.15	MAN1C1	26.33	12.54	1.01326
ENSG00000158022.7	TRIM63	35.4	22.5	0.631278
ENSG00000158195.11	WASF2	7.69	4.78	0.588287
ENSG00000126705.15	AHDC1	9.21	3.11	1.31277
ENSG00000235912.1	ENSG00000235912	1.76	0.51	0.87012
ENSG00000130766.5	SESN2	12.37	5.72	0.992466
ENSG00000121775.18	TMEM39B	3.41	1.87	0.619728
ENSG00000250135.1	ENSG00000250135	2.19	0.63	0.968684
ENSG00000160058.19	BSDC1	33.74	16.69	0.973664
ENSG00000116514.17	RNF19B	7.44	3.8	0.814209
ENSG00000116863.11	ADPRS	27.95	17.1	0.677574
ENSG00000201448.1	SNORA63C	30.94	0	4.99729
ENSG00000163874.11	ZC3H12A	3.77	1.96	0.688392
ENSG00000116954.8	RRAGC	5.29	2.8	0.727061
ENSG00000201457.1	SNORA55	2.63	0	1.85997
ENSG00000117000.9	RLF	13.55	6.59	0.938847
ENSG00000204060.8	FOXO6	1.35	0.46	0.686692
ENSG00000177181.15	RIMKLA	4.93	1.08	1.51145
ENSG00000164010.15	ERMAP	3.97	1.63	0.918183
ENSG00000117394.24	SLC2A1	470.02	56.41	3.03641
ENSG00000142945.13	KIF2C	14.82	8.96	0.667532
ENSG00000162415.7	ZSWIM5	3.68	0.65	1.50404
ENSG00000070759.17	TESK2	1.61	0.39	0.908965
ENSG00000162373.13	BEND5	17.09	2.43	2.39891
ENSG00000058804.12	NDC1	12.76	7.08	0.768053
ENSG00000177606.8	JUN	38.79	17.17	1.13085
ENSG00000134709.13	HOOK1	4.1	2.1	0.718229
ENSG00000162433.15	AK4	35.14	9.16	1.8307
ENSG00000116678.20	LEPR	1.94	0.94	0.59976
ENSG00000162595.8	DIRAS3	1.41	0.48	0.703436
ENSG00000142867.14	BCL10	8.97	3.87	1.03367
ENSG00000142871.18	CCN1	114.12	46.28	1.28384
ENSG00000267561.2	ENSG00000267561	0.72	0.03	0.739764
ENSG00000137947.12	GTF2B	21.91	10.3	1.01965
ENSG00000117525.14	F3	9.64	3.74	1.16654
ENSG00000152078.10	TLCD4	9	4.79	0.788365
ENSG00000162688.17	AGL	27.11	17.72	0.586503
ENSG00000278249.1	SCARNA2	590.2	382.31	0.625135
ENSG00000162650.17	ATXN7L2	2.58	1.05	0.804336
ENSG00000116337.20	AMPD2	25.84	15.84	0.672493
ENSG00000162775.17	RBM15	13.18	8.19	0.625721
ENSG00000085465.13	OVGP1	2.08	0.76	0.807355
ENSG00000271810.5	ENSG00000271810	0.53	0	0.613532
ENSG00000081019.14	RSBN1	7.65	3.67	0.889278
ENSG00000197323.12	TRIM33	15.58	8.32	0.831042
ENSG00000134256.13	CD101	1.56	0.17	1.12964
ENSG00000270392.2	PFN1P2	1.01	0	1.0072
ENSG00000277610.1	RNVU1-4	5.09	1.05	1.57082
ENSG00000207349.1	RNVU1-17	2.54	0	1.82375
ENSG00000206737.1	RNVU1-18	2640.19	1358.9	0.957688
ENSG00000275291.1	RNVU1-26	4.08	1.12	1.26076
ENSG00000265972.6	TXNIP	8.36	2.88	1.27045
ENSG00000274428.1	RNVU1-25	2.92	0	1.97085
ENSG00000286172.1	RNVU1-8	20.64	8.53	1.18315
ENSG00000238825.1	RNVU1-2	1.36	0	1.23879
ENSG00000288825.1	H2AC18	382.23	215.02	0.827046
ENSG00000184678.11	H2BC21	45.88	27.79	0.703405
ENSG00000159208.16	CIART	6.19	2.88	0.889935
ENSG00000143384.14	MCL1	98.81	52.01	0.91292
ENSG00000143373.18	ZNF687	7.61	4.12	0.749869
ENSG00000143614.10	GATAD2B	2.94	1.47	0.673685
ENSG00000160741.17	CRTC2	6.5	2.36	1.15843
ENSG00000285641.1	ENSG00000285641	0.88	0.19	0.659771
ENSG00000163346.17	PBXIP1	18.86	11.29	0.692381
ENSG00000243364.8	EFNA4	9.14	5.06	0.742668
ENSG00000143590.14	EFNA3	11.68	1.41	2.39545
ENSG00000169242.12	EFNA1	25.45	13.2	0.897377
ENSG00000132680.11	KHDC4	19.97	9.84	0.951962
ENSG00000116604.19	MEF2D	6.99	3.5	0.828271
ENSG00000163565.20	IFI16	1.36	0.49	0.663475
ENSG00000173110.8	HSPA6	3.44	0.44	1.62449
ENSG00000143228.13	NUF2	5.37	3.07	0.646265
ENSG00000224837.1	GCSHP5	0.75	0.04	0.750771
ENSG00000117479.15	SLC19A2	6.11	3	0.82985
ENSG00000094975.14	SUCO	13.96	8.5	0.655111
ENSG00000135870.12	RC3H1	10.5	5.79	0.76015
ENSG00000135821.19	GLUL	89.65	47.91	0.890178
ENSG00000116741.8	RGS2	5.74	2.66	0.880905
ENSG00000116747.13	RO60	26.75	16.51	0.664309
ENSG00000229989.5	MIR181A1HG	3.9	1.4	1.02975
ENSG00000286600.1	ENSG00000286600	3.93	1.85	0.790626
ENSG00000174307.7	PHLDA3	23.01	12.73	0.806304
ENSG00000163435.16	ELF3	8.61	5.08	0.660465
ENSG00000226862.1	ENSG00000226862	1.27	0.4	0.697265
ENSG00000117139.18	KDM5B	44.47	26.93	0.703099
ENSG00000143847.16	PPFIA4	27.67	9.97	1.38598
ENSG00000159388.6	BTG2	15.91	6.08	1.25606
ENSG00000158615.10	PPP1R15B	24.27	12.97	0.855094
ENSG00000163545.11	NUAK2	5.82	2.65	0.901875
ENSG00000143479.18	DYRK3	4.32	2.35	0.667265
ENSG00000170385.10	SLC30A1	5.76	2.69	0.873402
ENSG00000162772.17	ATF3	57.95	21.22	1.40763
ENSG00000123685.9	BATF3	0.69	0.12	0.593525
ENSG00000143507.18	DUSP10	5.59	1.69	1.29267
ENSG00000143772.11	ITPKB	4.63	2.47	0.698199
ENSG00000163050.18	COQ8A	8.01	2.83	1.23418
ENSG00000181218.6	H2AW	16.82	7.63	1.04606
ENSG00000196890.5	H2BU1	27.8	17.68	0.624574
ENSG00000154429.11	CCSAP	4.04	1.51	1.00574
ENSG00000135766.9	EGLN1	57.95	19.44	1.5281
ENSG00000289305.1	ENSG00000289305	0.62	0	0.695994
ENSG00000116977.19	LGALS8	24.57	10.02	1.21433
ENSG00000180875.5	GREM2	1.09	0.23	0.764845
ENSG00000184731.6	FAM110C	1.85	0.36	1.06736
ENSG00000176887.7	SOX11	9.7	5.74	0.66679
ENSG00000272275.1	ENSG00000272275	2.22	0.71	0.913064
ENSG00000183891.6	TTC32	3.2	1.16	0.959358
ENSG00000143878.10	RHOB	88.41	48.96	0.839663
ENSG00000198399.16	ITSN2	16.28	7.13	1.08778
ENSG00000075426.12	FOSL2	11.96	4.33	1.28186
ENSG00000270640.1	ENSG00000270640	0.54	0	0.62293
ENSG00000119801.13	YPEL5	49.87	20.44	1.24651
ENSG00000021574.13	SPAST	11.49	6.78	0.682931
ENSG00000260025.1	CRIM1-DT	1.19	0.4	0.645504
ENSG00000115904.15	SOS1	6.94	3.43	0.841832
ENSG00000138032.21	PPM1B	23.42	15.11	0.600107
ENSG00000171150.9	SOCS5	4.74	2.3	0.798585
ENSG00000170634.13	ACYP2	6.62	3.95	0.622362
ENSG00000289247.1	ENSG00000289247	3.46	0	2.15704
ENSG00000179833.4	SERTAD2	9.27	4.94	0.789901
ENSG00000115902.11	SLC1A4	10.22	6.28	0.624062
ENSG00000059728.11	MXD1	2.59	0.77	1.02023
ENSG00000124370.11	MCEE	11.65	7.32	0.604482
ENSG00000135631.17	RAB11FIP5	2.5	1.18	0.683027
ENSG00000135625.8	EGR4	0.61	0.05	0.616671
ENSG00000005448.17	WDR54	10.63	5.73	0.789173
ENSG00000159399.10	HK2	114.32	15.69	2.78859
ENSG00000176407.18	KCMF1	40.68	26.77	0.585828
ENSG00000115548.17	KDM3A	40.87	6.75	2.43365
ENSG00000231259.5	ANAPC1P2	2.45	0	1.7866
ENSG00000172071.15	EIF2AK3	10.39	5.59	0.789417
ENSG00000274286.2	ADRA2B	1.81	0.52	0.886499
ENSG00000196843.17	ARID5A	11.09	3.02	1.58855
ENSG00000273265.1	CNNM3-DT	0.68	0.08	0.63743
ENSG00000289135.1	ENSG00000289135	8.39	0.95	2.26765
ENSG00000168763.16	CNNM3	9.17	3.14	1.29662
ENSG00000168758.11	SEMA4C	14.95	9.62	0.586773
ENSG00000075568.17	TMEM131	4.76	2.67	0.650289
ENSG00000233494.1	ENSG00000233494	3.9	0	2.29278
ENSG00000169679.15	BUB1	20.62	12.48	0.681546
ENSG00000153094.24	BCL2L11	1.9	0.63	0.831181
ENSG00000153208.18	MERTK	3.02	1.58	0.639824
ENSG00000188177.14	ZC3H6	2.03	0.79	0.759358
ENSG00000125633.11	CCDC93	10.75	5.8	0.789054
ENSG00000125629.16	INSIG2	38.22	5.58	2.57543
ENSG00000169967.17	MAP3K2	9.94	4.81	0.913003
ENSG00000136715.19	SAP130	6.74	3.72	0.713547
ENSG00000136710.10	CCDC115	9.78	4.46	0.981384
ENSG00000224043.8	CCNT2-AS1	1.16	0.41	0.615336
ENSG00000115866.11	DARS1	80.76	36.17	1.13726
ENSG00000121966.7	CXCR4	21.29	3.97	2.16508
ENSG00000135999.12	EPC2	8.17	4.36	0.774689
ENSG00000115963.14	RND3	34.41	19.18	0.811231
ENSG00000283228.1	ENSG00000283228	1.68	0.61	0.735172
ENSG00000115183.15	TANC1	19.74	12.79	0.588793
ENSG00000123636.19	BAZ2B	20.91	9.51	1.05983
ENSG00000144357.18	UBR3	16.7	8.63	0.878142
ENSG00000232788.1	ITGA6-AS1	2.18	0.06	1.58496
ENSG00000225205.5	ENSG00000225205	2.52	0.79	0.975616
ENSG00000152256.14	PDK1	90.01	57.03	0.649226
ENSG00000091428.18	RAPGEF4	3.59	0.51	1.60395
ENSG00000289296.1	ENSG00000289296	0.56	0	0.641546
ENSG00000138433.16	CIR1	8.65	4.46	0.821628
ENSG00000115966.18	ATF2	19.5	11.84	0.674979
ENSG00000116095.11	PLEKHA3	10.63	6.07	0.718069
ENSG00000138434.17	ITPRID2	17.73	10.63	0.6875
ENSG00000270757.1	HSPE1-MOB4	9.23	5.32	0.69481
ENSG00000241790.2	ENO1P4	0.59	0.02	0.640458
ENSG00000155760.3	FZD7	3.15	1.42	0.778104
ENSG00000138439.12	FAM117B	2.52	0.72	1.03317
ENSG00000118257.17	NRP2	9.2	4.78	0.819428
ENSG00000227946.2	ENSG00000227946	3.25	1.64	0.686925
ENSG00000237580.1	GCSHP3	2.71	1.07	0.841788
ENSG00000144445.17	KANSL1L	4.31	2.52	0.593136
ENSG00000115457.10	IGFBP2	100.54	58.87	0.762143
ENSG00000144567.11	RETREG2	46.91	23.02	0.996091
ENSG00000115657.14	ABCB6	12.64	7.92	0.612728
ENSG00000198925.12	ATG9A	26.67	14.56	0.830481
ENSG00000163516.14	ANKZF1	53.84	13.17	1.95239
ENSG00000127824.15	TUBA4A	2.86	1.47	0.64409
ENSG00000135924.17	DNAJB2	61.3	39.65	0.615977
ENSG00000268896.1	ENSG00000268896	1.11	0.07	0.979632
ENSG00000123999.5	INHA	20	6.34	1.51654
ENSG00000267919.1	ENSG00000267919	1.17	0.27	0.772867
ENSG00000163082.10	SGPP2	4.57	1.69	1.05007
ENSG00000169047.6	IRS1	18.79	8.68	1.03169
ENSG00000237758.1	BANF1P3	0.67	0	0.739848
ENSG00000204128.6	C2orf72	2.81	1.44	0.64291
ENSG00000261829.1	ENSG00000261829	1.13	0.29	0.723482
ENSG00000224376.2	ENSG00000224376	0.84	0.07	0.782095
ENSG00000157985.19	AGAP1	8.12	4.02	0.861346
ENSG00000132326.12	PER2	2.26	1.16	0.593841
ENSG00000178623.13	GPR35	0.8	0.1	0.710493
ENSG00000172478.18	MAB21L4	1.8	0.3	1.10692
ENSG00000113851.16	CRBN	18.85	9.89	0.866135
ENSG00000134107.5	BHLHE40	26.78	8.29	1.5803
ENSG00000214021.17	TTLL3	2.83	1.3	0.735711
ENSG00000131375.10	CAPN7	10.2	6.45	0.588186
ENSG00000274840.4	ENSG00000274840	3.48	1.8	0.678072
ENSG00000182568.17	SATB1	5.28	3.14	0.601134
ENSG00000114166.8	KAT2B	3.9	1.59	0.91983
ENSG00000174738.13	NR1D2	8.4	4.08	0.887832
ENSG00000275227.1	ENSG00000275227	0.78	0	0.831877
ENSG00000144674.17	GOLGA4	28.44	17.5	0.670252
ENSG00000114742.14	WDR48	13	4.69	1.29893
ENSG00000144655.15	CSRNP1	20.11	5.03	1.8077
ENSG00000010282.15	HHATL	1.28	0.34	0.766801
ENSG00000244607.7	CCDC13	2.01	0.7	0.824229
ENSG00000144791.10	LIMD1	10.21	5.34	0.822232
ENSG00000163818.19	LZTFL1	5.16	1.95	1.06222
ENSG00000283706.2	PRSS50	0.74	0.15	0.597453
ENSG00000114646.10	CSPG5	2.08	0.3	1.24442
ENSG00000114268.12	PFKFB4	33.82	5.17	2.49657
ENSG00000145040.4	UCN2	1.35	0.54	0.60973
ENSG00000114270.18	COL7A1	15.59	8.38	0.822654
ENSG00000008300.17	CELSR3	2.8	0.8	1.078
ENSG00000272434.1	ENSG00000272434	0.64	0.09	0.589368
ENSG00000186792.17	HYAL3	2.4	0.93	0.816934
ENSG00000068028.18	RASSF1	12.91	7.18	0.76595
ENSG00000273356.1	LINC02019	1.08	0.18	0.817797
ENSG00000055955.17	ITIH4	1.12	0.41	0.588369
ENSG00000114251.15	WNT5A	7.98	4.79	0.633152
ENSG00000163686.15	ABHD6	5.02	2.54	0.766014
ENSG00000255154.9	HTD2	4.52	2.48	0.665581
ENSG00000163630.11	SYNPR	2.61	0.52	1.24793
ENSG00000241684.7	ADAMTS9-AS2	1.58	0.61	0.68031
ENSG00000163377.16	TAFA4	2.35	0.89	0.825775
ENSG00000144747.17	TMF1	15.85	9.19	0.725595
ENSG00000121440.15	PDZRN3	30.56	5.21	2.34543
ENSG00000114480.13	GBE1	47.35	27.82	0.746446
ENSG00000175105.8	ZNF654	3	1.43	0.719044
ENSG00000080200.10	CRYBG3	7.63	4.37	0.684438
ENSG00000080822.17	CLDND1	39.25	22.31	0.78804
ENSG00000080819.9	CPOX	11.77	5.52	0.969815
ENSG00000239445.6	ST3GAL6-AS1	1.69	0.48	0.862009
ENSG00000064225.13	ST3GAL6	8.82	4.74	0.774672
ENSG00000168386.19	FILIP1L	5.19	2.45	0.843343
ENSG00000181458.10	TMEM45A	24.85	9.15	1.34868
ENSG00000144802.11	NFKBIZ	8.81	3.69	1.06467
ENSG00000114439.19	BBX	17.71	7.59	1.12308
ENSG00000114529.13	C3orf52	5.41	2.92	0.709471
ENSG00000206530.11	CFAP44	1.62	0.71	0.61557
ENSG00000114023.16	FAM162A	150	41.46	1.83037
ENSG00000172780.17	RAB43	4.9	1.88	1.03465
ENSG00000273437.1	ENSG00000273437	1.54	0.35	0.911869
ENSG00000249846.7	LINC02021	1.64	0.72	0.618129
ENSG00000214289.2	RPL39P5	4.18	0.2	2.10992
ENSG00000114019.15	AMOTL2	95.54	50.06	0.918933
ENSG00000114120.14	SLC25A36	25.95	8.34	1.52879
ENSG00000202125.1	RNU1-100P	3.69	0	2.22959
ENSG00000152952.12	PLOD2	81.93	16.16	2.27284
ENSG00000241313.3	WWTR1-AS1	2.07	0.43	1.10222
ENSG00000181788.4	SIAH2	25.62	15.93	0.652929
ENSG00000163659.13	TIPARP	59.84	34.19	0.789855
ENSG00000289409.1	ENSG00000289409	1.29	0.18	0.956561
ENSG00000241135.7	LINC00881	44.87	28.31	0.646158
ENSG00000163660.12	CCNL1	22.25	13.93	0.639017
ENSG00000201229.1	SNORA63D	98.21	55.9	0.802057
ENSG00000199363.1	SNORA63E	24.36	15.38	0.630619
ENSG00000114796.16	KLHL24	60.08	9.59	2.528
ENSG00000180834.8	MAP6D1	2.88	0.77	1.13231
ENSG00000200418.1	SNORA63B	59.41	1.65	4.51072
ENSG00000200320.1	SNORA63	1552.09	885.4	0.809112
ENSG00000263776.1	SNORA4	21.31	0	4.47962
ENSG00000113916.18	BCL6	6.84	1.83	1.47005
ENSG00000289331.1	ENSG00000289331	0.66	0	0.731183
ENSG00000226709.1	FGF12-AS3	0.93	0	0.948601
ENSG00000123933.17	MXD4	9.03	3.82	1.05722
ENSG00000109758.9	HGFAC	1.56	0.19	1.10518
ENSG00000287104.1	ENSG00000287104	1.63	0.31	1.0055
ENSG00000137449.17	CPEB2	3.24	1.74	0.629888
ENSG00000178177.16	LCORL	13.21	5.51	1.12618
ENSG00000109819.9	PPARGC1A	24.75	16.15	0.586364
ENSG00000168214.22	RBPJ	19.69	6.56	1.45248
ENSG00000109787.13	KLF3	5.91	2.93	0.814156
ENSG00000157796.18	WDR19	8.38	3.55	1.04372
ENSG00000163683.12	SMIM14	6.9	3.85	0.703868
ENSG00000249936.3	RAC1P2	3.55	1.87	0.664816
ENSG00000109184.15	DCUN1D4	18.48	10.2	0.798495
ENSG00000128045.7	RASL11B	55.93	20.87	1.38024
ENSG00000109220.11	CHIC2	14.4	6.96	0.95209
ENSG00000084093.19	REST	15.15	9.46	0.626651
ENSG00000249413.2	ENSG00000249413	0.92	0.04	0.884523
ENSG00000145241.11	CENPC	4.66	2.1	0.868534
ENSG00000083896.13	YTHDC1	25.68	16.54	0.60511
ENSG00000056291.19	NPFFR2	1.36	0.21	0.96378
ENSG00000169429.11	CXCL8	6.34	3.62	0.667887
ENSG00000260265.1	LINC02562	0.93	0.27	0.603772
ENSG00000289515.1	ENSG00000289515	1.4	0.3	0.884523
ENSG00000118804.9	STBD1	50.37	27.89	0.830356
ENSG00000138764.15	CCNG2	8.3	1.39	1.96022
ENSG00000138670.19	RASGEF1B	3.02	0.52	1.40312
ENSG00000272677.2	HNRNPD-DT	1.15	0.3	0.725825
ENSG00000189308.11	LIN54	7.34	4.32	0.648621
ENSG00000138678.11	GPAT3	31.33	19.32	0.669973
ENSG00000287542.1	ENSG00000287542	0.62	0.06	0.61193
ENSG00000138641.18	HERC3	6.16	2.59	0.995976
ENSG00000138640.15	FAM13A	5.69	3.14	0.692375
ENSG00000145358.6	DDIT4L	2.8	0.97	0.947804
ENSG00000251259.1	ENSG00000251259	1.08	0.23	0.757925
ENSG00000168769.14	TET2	7.67	4.51	0.65398
ENSG00000275994.1	SNORA24	174.3	51.67	1.73477
ENSG00000145390.12	USP53	20.39	13.14	0.597154
ENSG00000164096.13	C4orf3	41.63	20.51	0.986862
ENSG00000250412.1	KLHL2P1	0.75	0.07	0.709744
ENSG00000164056.11	SPRY1	13.35	8.27	0.630409
ENSG00000189184.12	PCDH18	1.82	0.72	0.713287
ENSG00000109381.21	ELF2	26.68	17.07	0.615247
ENSG00000196782.13	MAML3	3.18	1.55	0.713006
ENSG00000170153.11	RNF150	12.54	4.01	1.43435
ENSG00000164142.16	FHIP1A	5.51	2.83	0.765313
ENSG00000260244.1	ENSG00000260244	7.2	3.32	0.924593
ENSG00000052795.13	FNIP2	80.81	18.03	2.104
ENSG00000109756.10	RAPGEF2	93.38	50.12	0.884593
ENSG00000164104.12	HMGB2	97.87	56.63	0.778713
ENSG00000272870.4	SAP30-DT	6.35	2.52	1.06217
ENSG00000164105.4	SAP30	64.77	19.38	1.69028
ENSG00000164117.14	FBXO8	9.63	4.82	0.869051
ENSG00000164118.13	CEP44	6.99	4.06	0.659058
ENSG00000150625.17	GPM6A	1.01	0.31	0.617629
ENSG00000289149.1	ENSG00000289149	2.84	1.28	0.752072
ENSG00000168556.7	ING2	5.53	2.38	0.95006
ENSG00000109762.17	SNX25	16.25	8.86	0.806937
ENSG00000186352.9	ANKRD37	14.34	2.37	2.18648
ENSG00000205129.9	C4orf47	2.58	0.19	1.589
ENSG00000185028.4	LRRC14B	1.74	0.26	1.12075
ENSG00000261434.1	ENSG00000261434	1.62	0.14	1.20053
ENSG00000215218.4	UBE2QL1	1.24	0.25	0.841571
ENSG00000112941.14	TENT4A	8.76	2.66	1.41504
ENSG00000183654.9	MARCHF11	3.69	2.1	0.59732
ENSG00000079215.15	SLC1A3	47.56	25.56	0.870513
ENSG00000164327.13	RICTOR	5.61	2.68	0.844945
ENSG00000177453.7	NIM1K	0.72	0.07	0.684798
ENSG00000095015.6	MAP3K1	5.25	3.09	0.611755
ENSG00000155545.20	MIER3	16.27	8.23	0.903866
ENSG00000145632.15	PLK2	61.75	20.41	1.55133
ENSG00000113448.20	PDE4D	25.54	8.98	1.41106
ENSG00000113595.15	TRIM23	10.41	6.24	0.656237
ENSG00000153914.16	SREK1	23.42	13.35	0.767012
ENSG00000134058.12	CDK7	13.68	7.06	0.865
ENSG00000205571.14	SMN2	11.56	6.65	0.715305
ENSG00000157107.14	FCHO2	3.35	1.58	0.753644
ENSG00000251493.5	FOXD1	1.16	0.17	0.884523
ENSG00000289535.1	ENSG00000289535	0.69	0	0.757023
ENSG00000164251.5	F2RL1	8.74	3.13	1.23778
ENSG00000152409.9	JMY	3.85	0.92	1.33688
ENSG00000184349.14	EFNA5	1.55	0.48	0.7849
ENSG00000224032.8	EPB41L4A-AS1	12.25	6.08	0.904171
ENSG00000152503.10	TRIM36	1.68	0.58	0.762308
ENSG00000145780.8	FEM1C	2.65	1.32	0.653772
ENSG00000251201.8	TMED7-TICAM2	5.49	1.78	1.22313
ENSG00000092421.17	SEMA6A	1.41	0.53	0.655501
ENSG00000217128.13	FNIP1	8.03	4.08	0.829897
ENSG00000072682.20	P4HA2	30.59	12.05	1.27542
ENSG00000072364.13	AFF4	19.99	11.86	0.706812
ENSG00000006837.12	CDKL3	2.73	0.97	0.92098
ENSG00000113658.18	SMAD5	20.69	11.81	0.75976
ENSG00000271824.2	SMIM32	4.04	2.26	0.628552
ENSG00000120709.11	FAM53C	20.17	9.51	1.01026
ENSG00000120738.8	EGR1	15.72	2.34	2.32365
ENSG00000120727.13	PAIP2	42.63	22.26	0.907469
ENSG00000171604.12	CXXC5	31.71	18.7	0.731536
ENSG00000243232.6	PCDHAC2	2.44	1.1	0.712019
ENSG00000169252.6	ADRB2	3.94	1.53	0.965374
ENSG00000086589.12	RBM22	19.11	12.05	0.623863
ENSG00000256235.3	SMIM3	16.97	10.75	0.61293
ENSG00000145901.16	TNIP1	55.98	27.23	1.01323
ENSG00000254298.1	ENSG00000254298	3.24	1.34	0.857556
ENSG00000164576.12	SAP30L	25.2	12.18	0.991216
ENSG00000155508.14	CNOT8	13.88	7.74	0.767669
ENSG00000229119.3	ENSG00000229119	3.87	1.26	1.1076
ENSG00000120129.6	DUSP1	43.44	16.36	1.35609
ENSG00000164463.12	CREBRF	7.11	1.46	1.72104
ENSG00000113739.11	STC2	56.8	7.98	2.68628
ENSG00000113742.14	CPEB4	25.69	15.25	0.71586
ENSG00000146094.16	DOK3	2.98	0.89	1.07438
ENSG00000183258.12	DDX41	61.1	33.41	0.851765
ENSG00000247679.3	ENSG00000247679	1.48	0.32	0.909802
ENSG00000145911.6	N4BP3	8.73	3.52	1.10612
ENSG00000161011.20	SQSTM1	183.7	72.25	1.33428
ENSG00000278970.3	HEIH	7.92	4.9	0.596329
ENSG00000245060.8	LINC00847	2.38	1.24	0.593525
ENSG00000146063.20	TRIM41	8.57	4.05	0.922236
ENSG00000183718.6	TRIM52	2.96	1.41	0.716467
ENSG00000124535.16	WRNIP1	35.56	19.08	0.864507
ENSG00000170542.6	SERPINB9	5.47	2.58	0.853806
ENSG00000137275.16	RIPK1	5.22	2.92	0.666061
ENSG00000168994.14	PXDC1	28.15	15.65	0.807974
ENSG00000261189.2	ENSG00000261189	8.87	5.36	0.634023
ENSG00000168566.13	SNRNP48	6.22	3.4	0.714495
ENSG00000111859.17	NEDD9	22.64	8.65	1.29263
ENSG00000078401.7	EDN1	12.81	5	1.20268
ENSG00000212802.4	RPL15P3	2.61	1.11	0.774756
ENSG00000008083.14	JARID2	6.58	2.72	1.0269
ENSG00000007944.15	MYLIP	17.68	5.76	1.4664
ENSG00000112183.15	RBM24	70.29	39.29	0.823278
ENSG00000172201.12	ID4	6.94	3.4	0.851635
ENSG00000124766.7	SOX4	17.99	8.56	0.990157
ENSG00000180573.10	H2AC6	242.88	96.76	1.31886
ENSG00000158373.9	H2BC5	298.86	190.23	0.64898
ENSG00000217159.2	LARP1P1	0.74	0	0.799087
ENSG00000277224.3	H2BC7	63.82	28.85	1.11871
ENSG00000276966.3	H4C5	601.03	366.48	0.71217
ENSG00000277075.2	H2AC8	214.8	129.1	0.730074
ENSG00000216901.1	ZNF603P	0.91	0.13	0.75725
ENSG00000204599.15	TRIM39	6.51	3.61	0.704046
ENSG00000204366.4	ZBTB12	2.77	1.48	0.604224
ENSG00000244731.8	C4A	2.24	1.04	0.667425
ENSG00000168477.19	TNXB	1.01	0.14	0.818162
ENSG00000179344.17	HLA-DQB1	4.27	0.51	1.80325
ENSG00000204256.14	BRD2	55.92	36.34	0.608214
ENSG00000204231.11	RXRB	12.11	6.93	0.725275
ENSG00000236104.3	ZBTB22	9.18	5.66	0.612143
ENSG00000112511.18	PHF1	26.59	15.91	0.706269
ENSG00000096060.15	FKBP5	10.1	4.83	0.928992
ENSG00000226976.3	COX6A1P2	1.08	0	1.05658
ENSG00000286105.1	ENSG00000286105	0.51	0	0.594549
ENSG00000221821.4	C6orf226	2.94	1.62	0.588629
ENSG00000271754.1	ENSG00000271754	0.58	0	0.659925
ENSG00000112715.26	VEGFA	185.27	63.41	1.53204
ENSG00000272114.1	ENSG00000272114	2.66	1.1	0.801454
ENSG00000289609.1	ENSG00000289609	4.07	1.17	1.22429
ENSG00000112759.19	SLC29A1	10.2	5.63	0.756418
ENSG00000214643.7	DEFB133	1.46	0	1.29866
ENSG00000112200.17	ZNF451	10.72	6.8	0.587427
ENSG00000266680.1	ENSG00000266680	0.94	0.29	0.588686
ENSG00000118482.12	PHF3	17.28	7.61	1.08618
ENSG00000112305.15	SMAP1	18.57	10.11	0.816785
ENSG00000119899.13	SLC17A5	9.31	4.18	0.99302
ENSG00000112773.16	TENT5A	6.43	2.78	0.974976
ENSG00000271793.2	ENSG00000271793	1.28	0.14	1
ENSG00000146278.11	PNRC1	36.98	11.5	1.60331
ENSG00000111886.11	GABRR2	1.08	0.15	0.85495
ENSG00000025039.15	RRAGD	29.14	18.83	0.603995
ENSG00000118689.15	FOXO3	7.59	1.74	1.64848
ENSG00000155111.15	CDK19	5.15	1.27	1.43789
ENSG00000198523.6	PLN	139.96	91.42	0.609009
ENSG00000025156.13	HSF2	20.21	11.52	0.76051
ENSG00000279453.1	ENSG00000279453	1.17	0.4	0.632268
ENSG00000111897.7	SERINC1	51.78	33.27	0.623045
ENSG00000111912.20	NCOA7	3.82	2.18	0.600006
ENSG00000146411.6	SLC2A12	2.72	1.03	0.873823
ENSG00000118515.12	SGK1	3.73	1.68	0.819607
ENSG00000118514.14	ALDH8A1	1.56	0.13	1.17982
ENSG00000118503.16	TNFAIP3	2.66	1.42	0.596837
ENSG00000024862.18	CCDC28A	4.57	1.33	1.25735
ENSG00000112406.5	HECA	3.63	1.73	0.762111
ENSG00000164442.10	CITED2	135.44	58.47	1.19803
ENSG00000010818.10	HIVEP2	5.31	2.33	0.922118
ENSG00000034693.15	PEX3	7.99	4.82	0.627302
ENSG00000118495.21	PLAGL1	8.75	3.81	1.01937
ENSG00000270828.1	ENSG00000270828	0.7	0	0.765535
ENSG00000111961.19	SASH1	3.11	0.95	1.07566
ENSG00000049618.24	ARID1B	9.95	6	0.645504
ENSG00000207392.1	SNORA20	12.28	0	3.73118
ENSG00000130024.15	PHF10	14.22	8.63	0.660361
ENSG00000177706.9	FAM20C	6.73	4.02	0.622781
ENSG00000164828.18	SUN1	74.9	47.63	0.642253
ENSG00000164849.10	GPR146	9.69	0.71	2.64419
ENSG00000178381.12	ZFAND2A	34.53	22.55	0.593311
ENSG00000164877.19	MICALL2	9.88	5.94	0.648671
ENSG00000198517.10	MAFK	57.23	29.06	0.953918
ENSG00000225968.8	ELFN1	13.99	6.14	1.07
ENSG00000242802.9	AP5Z1	14.97	8.52	0.746331
ENSG00000157954.15	WIPI2	45.45	20.42	1.11672
ENSG00000286075.2	ENSG00000286075	1.1	0	1.07039
ENSG00000187953.10	PMS2CL	10.16	6.35	0.602521
ENSG00000230825.2	ENSG00000230825	1.79	0.15	1.27863
ENSG00000106415.13	GLCCI1	6.5	2.65	1.03899
ENSG00000283321.1	ENSG00000283321	0.77	0	0.823749
ENSG00000213860.4	RPL21P75	2.21	0.59	1.01355
ENSG00000230042.1	AK3P3	0.69	0.08	0.645992
ENSG00000106052.14	TAX1BP1	68.45	42.36	0.67961
ENSG00000146592.17	CREB5	5.77	3.19	0.692206
ENSG00000106069.24	CHN2	6.13	2.63	0.973933
ENSG00000223813.4	ENSG00000223813	1.06	0.25	0.720716
ENSG00000176532.4	PRR15	1.88	0.27	1.18124
ENSG00000225264.3	ZNRF2P2	10.4	1.69	2.08336
ENSG00000288973.1	ENSG00000288973	17	4.13	1.81097
ENSG00000227855.4	DPY19L2P3	1.11	0.29	0.709872
ENSG00000281593.1	ENSG00000281593	6.44	2.91	0.928134
ENSG00000240583.14	AQP1	76.78	47.75	0.673997
ENSG00000105778.20	AVL9	19.33	11.26	0.729651
ENSG00000237004.4	ZNRF2P1	5.4	2.69	0.794451
ENSG00000170852.12	KBTBD2	16.62	9.54	0.741339
ENSG00000146677.7	RPL32P18	0.99	0.25	0.67084
ENSG00000201772.1	SNORA5C	17.47	10.84	0.641515
ENSG00000146678.10	IGFBP1	0.61	0.06	0.602996
ENSG00000146674.16	IGFBP3	42.95	26.17	0.693849
ENSG00000106070.20	GRB10	13.54	8.23	0.655625
ENSG00000207168.1	SNORA15	5.71	0	2.74631
ENSG00000272693.5	ENSG00000272693	0.8	0.03	0.805353
ENSG00000275400.1	ENSG00000275400	5.45	2.56	0.857422
ENSG00000176428.6	VPS37D	4	1.78	0.846843
ENSG00000196275.16	GTF2IRD2	5.98	1.52	1.4698
ENSG00000274070.2	CASTOR2	14.02	8.6	0.645779
ENSG00000174428.19	GTF2IRD2B	13.28	4.72	1.31991
ENSG00000178809.12	TRIM73	1.65	0.56	0.764446
ENSG00000201643.1	SNORA14A	4.97	0	2.57773
ENSG00000244055.2	ENSG00000244055	2.39	1	0.761285
ENSG00000231170.7	ENSG00000231170	0.83	0	0.871844
ENSG00000070669.17	ASNS	8.7	5.41	0.59766
ENSG00000284627.1	ENSG00000284627	3.32	0.24	1.80069
ENSG00000160908.15	ZNF394	9.82	5.13	0.819742
ENSG00000239521.10	CASTOR3	7.83	4.68	0.636523
ENSG00000146834.14	MEPCE	13.53	6.32	0.989119
ENSG00000185955.5	C7orf61	1.5	0.48	0.756331
ENSG00000166925.9	TSC22D4	62.06	26.07	1.22003
ENSG00000130427.3	EPO	0.82	0.1	0.726435
ENSG00000160999.11	SH2B2	1.31	0.24	0.897553
ENSG00000239969.6	ENSG00000239969	4.21	1.77	0.911397
ENSG00000239569.4	KMT2E-AS1	1.66	0.76	0.595851
ENSG00000105835.13	NAMPT	46.78	17.07	1.40281
ENSG00000105856.14	HBP1	48.48	9.84	2.19048
ENSG00000241764.5	CBLL1-AS1	1.73	0.72	0.666492
ENSG00000135241.17	PNPLA8	17.34	8.86	0.895334
ENSG00000288640.1	ENSG00000288640	4.77	1.36	1.28978
ENSG00000164603.12	BMT2	22.15	10.16	1.05268
ENSG00000105974.13	CAV1	18.83	11.12	0.710295
ENSG00000227199.1	ST7-AS1	1.73	0.78	0.617024
ENSG00000077063.11	CTTNBP2	4.43	2.53	0.621284
ENSG00000081803.17	CADPS2	3.05	1.69	0.590316
ENSG00000106299.8	WASL	11.98	7.05	0.68923
ENSG00000179562.3	GCC1	9.46	5.41	0.706487
ENSG00000135245.10	HILPDA	31.94	6.53	2.12912
ENSG00000272601.1	ENSG00000272601	6.93	0.64	2.27363
ENSG00000243302.3	ENSG00000243302	2.41	1.13	0.678918
ENSG00000288884.1	ENSG00000288884	2.9	1.31	0.755581
ENSG00000271344.1	ENSG00000271344	0.74	0.02	0.770518
ENSG00000158467.17	AHCYL2	3.96	1.86	0.794325
ENSG00000128585.18	MKLN1	13.2	8.24	0.619926
ENSG00000122779.18	TRIM24	68.57	43.01	0.660634
ENSG00000146858.8	ZC3HAV1L	2.6	1.28	0.658963
ENSG00000164898.13	FMC1	16.35	9.3	0.752291
ENSG00000006459.11	KDM7A	4.58	1.4	1.21723
ENSG00000260231.2	KDM7A-DT	2.4	0.97	0.787339
ENSG00000253882.7	ENSG00000253882	0.74	0.04	0.742504
ENSG00000286171.1	ENSG00000286171	8.49	0	3.24641
ENSG00000197024.9	ZNF398	4.82	2.66	0.669176
ENSG00000181652.20	ATG9B	1.6	0.14	1.18948
ENSG00000213199.8	ASIC3	1.08	0.1	0.91908
ENSG00000133612.19	AGAP3	43.1	27.76	0.616715
ENSG00000273344.1	PAXIP1-DT	1.13	0.42	0.584963
ENSG00000117868.18	ESYT2	21	9.79	1.02781
ENSG00000126870.16	DYNC2I1	7.88	3.74	0.905673
ENSG00000147364.17	FBXO25	3.08	1.69	0.600963
ENSG00000155189.12	AGPAT5	17.58	9.99	0.757559
ENSG00000173281.5	PPP1R3B	30.13	14.34	1.02101
ENSG00000173273.16	TNKS	9.27	4.45	0.914108
ENSG00000154319.16	FAM167A	1.82	0.39	1.02061
ENSG00000078674.19	PCM1	71.39	39.96	0.821575
ENSG00000120910.15	PPP3CC	14.89	9.09	0.655193
ENSG00000241852.11	C8orf58	27.82	9.67	1.43351
ENSG00000179388.9	EGR3	1.56	0.1	1.21864
ENSG00000245025.3	ENSG00000245025	1.39	0.29	0.88964
ENSG00000008853.18	RHOBTB2	20.87	11.71	0.782989
ENSG00000120889.13	TNFRSF10B	45.03	29.59	0.589514
ENSG00000173530.6	TNFRSF10D	20.43	11.52	0.775397
ENSG00000289584.1	ENSG00000289584	0.65	0.05	0.652077
ENSG00000042980.13	ADAM28	1.96	0.54	0.942667
ENSG00000104756.16	KCTD9	10.69	4.89	0.988935
ENSG00000228451.4	SDAD1P1	3.35	0.29	1.75364
ENSG00000104765.16	BNIP3L	120.5	22.82	2.35071
ENSG00000186918.14	ZNF395	36.96	4.81	2.70787
ENSG00000157168.20	NRG1	1.85	0.76	0.695386
ENSG00000133874.2	RNF122	5.87	2.31	1.05348
ENSG00000188778.6	ADRB3	0.73	0.07	0.693161
ENSG00000286677.1	ENSG00000286677	0.59	0.05	0.598637
ENSG00000169499.15	PLEKHA2	12.29	3.17	1.67222
ENSG00000168300.14	PCMTD1	8.45	4.78	0.709245
ENSG00000023287.13	RB1CC1	18.09	8.54	1.00076
ENSG00000288818.1	ENSG00000288818	0.81	0.14	0.666956
ENSG00000254087.8	LYN	13.22	7.15	0.80305
ENSG00000181690.8	PLAG1	4.93	2.04	0.963961
ENSG00000137575.12	SDCBP	76.37	48.05	0.657521
ENSG00000198363.18	ASPH	63.98	37.47	0.756262
ENSG00000121039.10	RDH10	5.29	2.82	0.719487
ENSG00000164683.18	HEY1	5.83	2.2	1.09381
ENSG00000076554.16	TPD52	13.18	7.9	0.67198
ENSG00000164684.13	ZNF704	8.08	4.22	0.798642
ENSG00000104497.15	SNX16	2.36	1.18	0.624133
ENSG00000184672.12	RALYL	7.9	3.02	1.14661
ENSG00000164949.8	GEM	10.19	3.1	1.44851
ENSG00000164938.14	TP53INP1	6.17	3.3	0.737636
ENSG00000253948.3	VPS13B-DT	4.16	1.12	1.28331
ENSG00000104517.13	UBR5	23.68	15.12	0.614491
ENSG00000155097.12	ATP6V1C1	24.7	11.25	1.06899
ENSG00000178764.8	ZHX2	8.42	4.84	0.689759
ENSG00000259305.6	ZHX1-C8orf76	1.34	0.34	0.804276
ENSG00000156804.7	FBXO32	34.21	5.95	2.3409
ENSG00000170881.5	RNF139	7.16	4.39	0.598284
ENSG00000173334.4	TRIB1	53.68	26.94	0.968681
ENSG00000136997.21	MYC	18.28	8.29	1.05335
ENSG00000155897.10	ADCY8	4.5	1.03	1.43795
ENSG00000042832.12	TG	1.01	0.1	0.869692
ENSG00000289316.1	ENSG00000289316	67.97	2.44	4.32549
ENSG00000104419.17	NDRG1	135.96	3.88	4.81073
ENSG00000261220.2	ST3GAL1-DT	0.91	0.12	0.770074
ENSG00000104472.10	CHRAC1	4.74	2.02	0.926502
ENSG00000279766.1	ENSG00000279766	0.68	0	0.748461
ENSG00000171045.16	TSNARE1	5.36	1.83	1.16822
ENSG00000198576.4	ARC	0.68	0.09	0.624133
ENSG00000275558.1	RN7SKP175	0.79	0.18	0.601173
ENSG00000179632.10	MAF1	61.28	28.85	1.06104
ENSG00000260428.3	SCX	0.95	0.15	0.76184
ENSG00000167702.13	KIFC2	6.71	3.9	0.653949
ENSG00000107249.24	GLIS3	1.43	0.61	0.593896
ENSG00000286162.3	ENSG00000286162	0.55	0	0.632268
ENSG00000183354.12	KIAA2026	4.15	1.97	0.79411
ENSG00000107077.19	KDM4C	17.87	7.35	1.17625
ENSG00000214110.3	LDHAP4	11.39	4.58	1.15084
ENSG00000147872.10	PLIN2	70.69	25.27	1.44836
ENSG00000137145.21	DENND4C	8.9	5.16	0.684498
ENSG00000171843.17	MLLT3	28.12	9.17	1.51769
ENSG00000264545.2	ENSG00000264545	2.08	0	1.62293
ENSG00000147894.17	C9orf72	3.76	2.01	0.661198
ENSG00000197579.8	TOPORS	8.35	5.1	0.616157
ENSG00000235453.12	SMIM27	7.76	3.9	0.838149
ENSG00000164970.15	FAM219A	13.56	6.76	0.907882
ENSG00000122756.15	CNTFR	2.4	1.06	0.72289
ENSG00000005238.20	FAM214B	17.13	9.39	0.803183
ENSG00000137075.18	RNF38	7.66	4.69	0.605938
ENSG00000122741.16	DCAF10	8.25	3.98	0.893308
ENSG00000231995.2	ENSG00000231995	0.9	0.07	0.828389
ENSG00000107242.20	PIP5K1B	1.85	0.63	0.80609
ENSG00000285130.2	ENSG00000285130	1.26	0.17	0.949814
ENSG00000107372.13	ZFAND5	122.9	79.33	0.625165
ENSG00000106829.20	TLE4	5.04	1.68	1.17232
ENSG00000254473.2	UBQLN1-AS1	2.79	0.34	1.49996
ENSG00000130222.11	GADD45G	66.41	35.65	0.879149
ENSG00000148090.12	AUH	10.43	5.55	0.803259
ENSG00000165030.4	NFIL3	17	7.77	1.03735
ENSG00000169071.15	ROR2	12.26	5.92	0.938237
ENSG00000106799.13	TGFBR1	8.78	4.39	0.859549
ENSG00000119508.18	NR4A3	2.41	0.26	1.43635
ENSG00000241697.5	TMEFF1	3.75	1.88	0.721859
ENSG00000165029.17	ABCA1	8.63	2.6	1.41954
ENSG00000148158.17	SNX30	3.75	1.66	0.836501
ENSG00000148229.13	POLE3	27.48	16.38	0.712521
ENSG00000119403.15	PHF19	25.13	11.77	1.03295
ENSG00000243738.3	RN7SL181P	0.83	0	0.871844
ENSG00000148200.17	NR6A1	3.18	1.52	0.730079
ENSG00000169155.10	ZBTB43	12.05	5.28	1.05521
ENSG00000160445.11	ZER1	25.83	9.91	1.2982
ENSG00000203286.5	Metazoa_SRP	0.79	0	0.83996
ENSG00000167136.7	ENDOG	25.51	16.14	0.62917
ENSG00000160360.13	GPSM1	23.22	14.95	0.602642
ENSG00000281808.1	ENSG00000281808	2.83	0	1.93734
ENSG00000272896.1	ENSG00000272896	2.22	0.45	1.15101
ENSG00000273066.5	ENSG00000273066	7.94	4.29	0.757007
ENSG00000272679.1	ENSG00000272679	2.08	0	1.62293
ENSG00000232434.3	AJM1	2.81	0.99	0.937023
ENSG00000176919.13	C8G	1.15	0.41	0.608641
ENSG00000197355.11	UAP1L1	14.66	5.59	1.24873
ENSG00000176058.13	TPRN	13.32	7.97	0.674852
ENSG00000284976.1	ENSG00000284976	3.41	1.83	0.639977
ENSG00000287560.1	ENSG00000287560	5.98	2.04	1.19916
ENSG00000278419.1	ENSG00000278419	0.54	0	0.62293
ENSG00000067082.15	KLF6	26.9	13	0.994838
ENSG00000240180.1	RPL12P28	0.66	0.07	0.633572
ENSG00000170525.21	PFKFB3	50.89	13.72	1.81768
ENSG00000187522.16	HSPA14	11.8	6.96	0.685303
ENSG00000269897.5	COMMD3-BMI1	1.84	0.75	0.698536
ENSG00000165312.7	OTUD1	12.28	4.29	1.32792
ENSG00000136754.18	ABI1	14.16	8.68	0.647191
ENSG00000107897.20	ACBD5	17.01	7.37	1.1055
ENSG00000095787.24	WAC	46.87	30.07	0.6236
ENSG00000120616.16	EPC1	10.12	5.35	0.808328
ENSG00000108100.18	CCNY	28.94	18.71	0.603146
ENSG00000177283.8	FZD8	25	14.81	0.717674
ENSG00000229644.6	NAMPTP1	1.01	0.23	0.708537
ENSG00000189180.16	ZNF33A	8.49	3.82	0.977375
ENSG00000165507.9	DEPP1	3.67	1.89	0.692353
ENSG00000165406.16	MARCHF8	6.46	3.23	0.818518
ENSG00000289092.1	ENSG00000289092	1.85	0.89	0.592576
ENSG00000107643.17	MAPK8	21.74	12.91	0.70911
ENSG00000178440.8	TIMM23B-AGAP6	0.83	0.15	0.67021
ENSG00000107984.10	DKK1	17.86	7.02	1.23366
ENSG00000150347.17	ARID5B	3.21	1.28	0.884786
ENSG00000122877.18	EGR2	1.85	0.16	1.29684
ENSG00000096717.12	SIRT1	8.23	4.2	0.827819
ENSG00000138336.9	TET1	5.84	3.2	0.703607
ENSG00000260400.1	ENSG00000260400	1.39	0.43	0.740995
ENSG00000168209.6	DDIT4	54.4	10.59	2.25701
ENSG00000122884.13	P4HA1	65.68	19.69	1.68832
ENSG00000221164.1	SNORA11F	8.4	0	3.23266
ENSG00000166348.20	USP54	3	1.5	0.678072
ENSG00000177791.12	MYOZ1	3.28	0.72	1.3152
ENSG00000250959.3	GLUD1P3	3.71	1.98	0.660415
ENSG00000196968.11	FUT11	56.57	17.52	1.63623
ENSG00000108175.19	ZMIZ1	9.97	5.06	0.856174
ENSG00000119938.9	PPP1R3C	98.49	44.59	1.12583
ENSG00000107854.6	TNKS2	10.58	6.61	0.605667
ENSG00000180581.7	SRP9P1	21.88	13.61	0.647131
ENSG00000095596.12	CYP26A1	1.64	0.06	1.31647
ENSG00000269891.2	ARHGAP19-SLIT1	0.72	0.01	0.768053
ENSG00000181274.7	FRAT2	7.02	4.01	0.678792
ENSG00000119986.7	AVPI1	5.43	2.99	0.68843
ENSG00000224934.6	ENSG00000224934	1.78	0.52	0.871014
ENSG00000255339.6	ENSG00000255339	2.49	1.18	0.678899
ENSG00000107816.17	LZTS2	54.32	21.63	1.28956
ENSG00000107831.14	FGF8	0.67	0.04	0.683265
ENSG00000198408.14	OGA	18.87	11.8	0.634448
ENSG00000198728.11	LDB1	40.21	20.42	0.944036
ENSG00000077150.20	NFKB2	9.55	5.97	0.598012
ENSG00000166275.16	BORCS7	5.15	2.25	0.920147
ENSG00000278498.1	ENSG00000278498	1.31	0	1.20789
ENSG00000107957.17	SH3PXD2A	9.34	5.89	0.58566
ENSG00000148841.17	ITPRIP	13.48	5.75	1.1011
ENSG00000119950.21	MXI1	57.6	8.79	2.58152
ENSG00000119953.14	SMNDC1	6.51	3.73	0.666973
ENSG00000273143.2	DUSP5-DT	0.88	0.14	0.721699
ENSG00000138166.6	DUSP5	72.42	43.82	0.71203
ENSG00000150593.18	PDCD4	17.98	9.53	0.849975
ENSG00000107518.18	ATRNL1	2.06	0.9	0.687532
ENSG00000198873.12	GRK5	3.71	1.44	0.948846
ENSG00000249456.1	ENSG00000249456	14.72	7.5	0.887066
ENSG00000019995.6	ZRANB1	12.99	7.91	0.650899
ENSG00000089876.12	DHX32	23.8	13	0.824913
ENSG00000203780.12	FANK1	2.63	1.18	0.735641
ENSG00000176171.12	BNIP3	280.55	60.26	2.20037
ENSG00000254910.1	ENSG00000254910	1.36	0.3	0.860275
ENSG00000254815.6	LMNTD2-AS1	1.37	0.09	1.12056
ENSG00000247095.4	MIR210HG	8.06	2.69	1.29589
ENSG00000288675.1	ENSG00000288675	0.9	0.22	0.639118
ENSG00000182208.15	MOB2	13.19	6.74	0.874469
ENSG00000184545.11	DUSP8	2.39	0.72	0.978877
ENSG00000130592.17	LSP1	0.57	0	0.650765
ENSG00000110665.12	C11orf21	1.18	0.28	0.768184
ENSG00000129757.15	CDKN1C	4.57	2.07	0.859439
ENSG00000021762.20	OSBPL5	3.79	2.14	0.609261
ENSG00000167311.14	ART5	6.43	3.79	0.633337
ENSG00000177105.10	RHOG	8.98	4.82	0.778021
ENSG00000200983.1	SNORA3A	13.26	0.21	3.5589
ENSG00000201998.1	SNORA23	19.84	12.6	0.615749
ENSG00000166483.12	WEE1	54.89	32.79	0.725994
ENSG00000133812.18	SBF2	8.45	4.45	0.794058
ENSG00000148926.10	ADM	29.37	15.11	0.91469
ENSG00000133805.16	AMPD3	1.9	0.72	0.753644
ENSG00000238622.1	SNORD97	107.01	53.57	0.984985
ENSG00000134333.14	LDHA	533.86	188.29	1.49856
ENSG00000255252.3	ENSG00000255252	0.8	0	0.847997
ENSG00000110422.12	HIPK3	43.79	28.36	0.609325
ENSG00000179431.7	FJX1	3.31	1.27	0.924996
ENSG00000135362.14	PRR5L	1.4	0.39	0.78795
ENSG00000175104.15	TRAF6	6.43	3.19	0.826412
ENSG00000280331.1	ENSG00000280331	0.87	0	0.903038
ENSG00000187479.8	C11orf96	6.9	2.62	1.12586
ENSG00000254427.3	LINC02696	0.69	0.08	0.645992
ENSG00000135365.17	PHF21A	6.11	3.53	0.650339
ENSG00000180720.8	CHRM4	1.63	0.23	1.0964
ENSG00000175224.17	ATG13	17.33	9.89	0.751203
ENSG00000134574.12	DDB2	21.63	10.66	0.956669
ENSG00000110514.19	MADD	15.01	8.99	0.680417
ENSG00000109920.13	FNBP4	23.11	14.02	0.682747
ENSG00000254732.2	ENSG00000254732	0.89	0	0.918386
ENSG00000285010.1	OOSP4A	0.71	0	0.773996
ENSG00000167994.13	RAB3IL1	2.12	0.64	0.92785
ENSG00000162231.14	NXF1	34.59	22.22	0.616104
ENSG00000162236.13	STX5	17.26	10.93	0.614093
ENSG00000176485.13	PLAAT3	6.21	3.6	0.648365
ENSG00000188070.9	ZFTA	8.15	4.74	0.672721
ENSG00000167771.6	RCOR2	28.81	11.77	1.22304
ENSG00000068971.14	PPP2R5B	17.29	7.68	1.07529
ENSG00000149798.5	CDC42EP2	5.04	2.91	0.62738
ENSG00000278144.1	ENSG00000278144	11.85	0	3.6837
ENSG00000277599.1	ENSG00000277599	2.67	0	1.87578
ENSG00000173039.20	RELA	16.62	8.98	0.820102
ENSG00000172977.13	KAT5	27.73	16.33	0.729286
ENSG00000175592.9	FOSL1	1.75	0.73	0.66866
ENSG00000175573.7	C11orf68	12.57	6.59	0.838249
ENSG00000254510.3	ENSG00000254510	8.38	4.34	0.812748
ENSG00000174576.10	NPAS4	5.59	0.09	2.59595
ENSG00000173120.15	KDM2A	15.66	9.25	0.700764
ENSG00000172613.8	RAD9A	5.14	2.99	0.62185
ENSG00000175482.9	POLD4	7.75	4.31	0.720571
ENSG00000110721.12	CHKA	22.36	9.99	1.08785
ENSG00000131626.19	PPFIA1	20.21	12.16	0.688585
ENSG00000137497.19	NUMA1	68.93	28.03	1.26837
ENSG00000214517.10	PPME1	32.11	19.89	0.664455
ENSG00000175536.7	LIPT2	3.15	1.58	0.68574
ENSG00000254837.2	ENSG00000254837	0.76	0.15	0.613942
ENSG00000279117.1	ENSG00000279117	2.33	0.88	0.82479
ENSG00000206941.1	SNORD15A	37.78	20.66	0.84028
ENSG00000158636.16	EMSY	6.56	3.67	0.694964
ENSG00000118369.13	USP35	7.86	4.84	0.601338
ENSG00000033327.13	GAB2	10.96	4.62	1.08958
ENSG00000165494.12	PCF11	10.27	6.27	0.63246
ENSG00000254783.1	ENSG00000254783	1.45	0.57	0.642017
ENSG00000123892.12	RAB38	1.99	0.69	0.823122
ENSG00000254655.1	ENSG00000254655	1.49	0	1.31615
ENSG00000180773.15	SLC36A4	5.32	2.72	0.764622
ENSG00000182919.15	C11orf54	12.42	6.31	0.876441
ENSG00000166037.11	CEP57	25.32	13.36	0.874104
ENSG00000182359.15	KBTBD3	0.85	0.18	0.648738
ENSG00000243930.1	RPS12P21	0.56	0.01	0.627191
ENSG00000076053.12	RBM7	16.5	9.83	0.692322
ENSG00000172375.14	C2CD2L	6.25	3.67	0.634558
ENSG00000036672.16	USP2	14.8	9.07	0.649861
ENSG00000023171.20	GRAMD1B	1.5	0.66	0.590745
ENSG00000064309.16	CDON	3.15	0.96	1.08226
ENSG00000134954.14	ETS1	6.89	3.51	0.806898
ENSG00000196323.14	ZBTB44	14.07	6.6	0.987608
ENSG00000171823.7	FBXL14	4.86	1.86	1.03489
ENSG00000010292.13	NCAPD2	24.79	14.17	0.765591
ENSG00000111653.20	ING4	24.68	8.08	1.49988
ENSG00000111674.9	ENO2	81.58	22.58	1.80823
ENSG00000173262.12	SLC2A14	0.83	0.2	0.608809
ENSG00000059804.16	SLC2A3	518.26	108.01	2.252
ENSG00000256552.2	ENSG00000256552	2.81	1.25	0.759866
ENSG00000256594.9	ENSG00000256594	2.84	1.06	0.898462
ENSG00000069493.15	CLEC2D	1.6	0.41	0.882816
ENSG00000139112.11	GABARAPL1	52.66	22.75	1.17592
ENSG00000256712.1	ENSG00000256712	0.77	0.18	0.584963
ENSG00000111276.12	CDKN1B	27.68	13.05	1.02947
ENSG00000178878.13	APOLD1	2.03	0.86	0.704015
ENSG00000243854.3	RN7SL67P	0.89	0	0.918386
ENSG00000121351.8	IAPP	0.67	0.02	0.711279
ENSG00000212172.1	RNU1-149P	1.35	0	1.23266
ENSG00000134532.19	SOX5	3.13	1.23	0.889098
ENSG00000060982.15	BCAT1	9.54	4.48	0.943627
ENSG00000189079.17	ARID2	6.68	4.01	0.616296
ENSG00000134294.14	SLC38A2	104.8	45.61	1.18263
ENSG00000061273.18	HDAC7	24.97	15.24	0.677294
ENSG00000172602.11	RND1	15.87	5.51	1.37373
ENSG00000239617.1	RPL32P27	3.13	0.2	1.78311
ENSG00000272822.2	ENSG00000272822	4.95	1.79	1.09262
ENSG00000257913.3	DDN-AS1	3.36	1.5	0.8024
ENSG00000139636.16	LMBR1L	11.58	7.28	0.603429
ENSG00000167566.17	NCKAP5L	16.64	9.97	0.685287
ENSG00000123268.9	ATF1	16.94	10.59	0.630299
ENSG00000183283.16	DAZAP2	31.72	20.21	0.625428
ENSG00000123358.20	NR4A1	32.71	5.28	2.42434
ENSG00000139651.11	ZNF740	6.1	2.63	0.967849
ENSG00000012822.16	CALCOCO1	34.75	13.57	1.29494
ENSG00000258311.5	ENSG00000258311	1.58	0.53	0.753839
ENSG00000135437.10	RDH5	1.04	0.09	0.904241
ENSG00000257390.5	ENSG00000257390	1.99	0.16	1.36602
ENSG00000185664.15	PMEL	4.64	1.11	1.41845
ENSG00000065361.17	ERBB3	6.01	2.71	0.917995
ENSG00000135473.16	PAN2	12.55	7.5	0.672758
ENSG00000285625.1	ENSG00000285625	1.28	0.44	0.662965
ENSG00000166886.13	NAB2	16.9	10.7	0.613451
ENSG00000111087.10	GLI1	1.53	0.1	1.20163
ENSG00000175197.13	DDIT3	28.92	11.68	1.23856
ENSG00000135407.11	AVIL	1	0.33	0.588574
ENSG00000155974.13	GRIP1	9.75	4.45	0.980009
ENSG00000127334.11	DYRK2	26.59	17.02	0.614546
ENSG00000166268.11	MYRFL	2.01	0.3	1.21125
ENSG00000257815.8	PRANCR	2.02	0.8	0.746552
ENSG00000121749.16	TBC1D15	5.04	2.77	0.679984
ENSG00000139289.14	PHLDA1	15.08	8.88	0.702684
ENSG00000127720.8	METTL25	3.8	2.02	0.668486
ENSG00000139318.8	DUSP6	41.56	22.59	0.851323
ENSG00000133639.6	BTG1	35.97	16.29	1.09642
ENSG00000257252.6	ENSG00000257252	1.97	0.97	0.592267
ENSG00000243015.2	RN7SL737P	2.09	0.04	1.57102
ENSG00000276398.1	ENSG00000276398	1.35	0.54	0.60973
ENSG00000212443.1	SNORA53	3.2	1.11	0.993146
ENSG00000216285.5	ENSG00000216285	1.35	0.5	0.647698
ENSG00000166046.11	TCP11L2	15.59	1.01	3.04505
ENSG00000110876.10	SELPLG	1.88	0.32	1.12553
ENSG00000076555.16	ACACB	8.15	4.78	0.662702
ENSG00000204856.12	FAM216A	21.57	11.61	0.839838
ENSG00000258359.1	PCNPP1	0.56	0	0.641546
ENSG00000213144.2	ENSG00000213144	2.07	0.73	0.827467
ENSG00000089159.17	PXN	23.19	11.84	0.913766
ENSG00000089163.4	SIRT4	5.7	2.97	0.755022
ENSG00000089094.20	KDM2B	16.39	8.35	0.89522
ENSG00000177169.10	ULK1	10.07	3.44	1.31802
ENSG00000198393.8	ZNF26	3.6	1.44	0.914753
ENSG00000256223.6	ZNF10	3.35	1.67	0.704176
ENSG00000121741.17	ZMYM2	28.08	17.79	0.630062
ENSG00000182957.16	SPATA13	10.16	1	2.48027
ENSG00000180730.5	SHISA2	4.32	2.27	0.702136
ENSG00000152484.14	USP12	4.49	2.45	0.67021
ENSG00000207051.1	SNORA27	17.24	5.13	1.57315
ENSG00000122042.10	UBL3	5.39	3.19	0.608866
ENSG00000120693.14	SMAD9	6.36	3.66	0.659376
ENSG00000120690.16	ELF1	16.66	7.44	1.06517
ENSG00000199477.1	SNORA31	21.43	11.84	0.804784
ENSG00000102547.19	CAB39L	29.36	17.98	0.677692
ENSG00000278238.1	ENSG00000278238	2.25	0.84	0.820734
ENSG00000280165.1	PCDH20	5.78	3.35	0.64027
ENSG00000184226.15	PCDH9	2.6	0.96	0.877143
ENSG00000102554.14	KLF5	7.08	2.28	1.30066
ENSG00000136111.14	TBC1D4	21.67	8.25	1.29326
ENSG00000005812.11	FBXL3	10.09	5.56	0.757492
ENSG00000136158.12	SPRY2	31.84	15.98	0.951618
ENSG00000276573.1	ENSG00000276573	0.73	0	0.790772
ENSG00000185950.9	IRS2	5.62	2.59	0.882847
ENSG00000139832.5	RAB20	15.43	3.96	1.72792
ENSG00000153487.13	ING1	7.29	3.56	0.862338
ENSG00000088448.14	ANKRD10	52.57	21.13	1.27542
ENSG00000225760.2	LINC00431	2.78	0.1	1.78088
ENSG00000258818.4	RNASE4	2.76	1.29	0.715385
ENSG00000100439.11	ABHD4	11.73	5.71	0.923848
ENSG00000259132.1	ENSG00000259132	4.46	2.16	0.788976
ENSG00000235194.9	PPP1R3E	2.86	0.83	1.07676
ENSG00000258643.6	BCL2L2-PABPN1	2.82	0.36	1.48997
ENSG00000100968.14	NFATC4	20.43	8.86	1.11997
ENSG00000100441.10	KHNYN	23.22	10.99	1.01437
ENSG00000129521.15	EGLN3	70.25	16.53	2.02306
ENSG00000100906.11	NFKBIA	23.8	15.11	0.622384
ENSG00000165355.8	FBXO33	7.88	3.86	0.869603
ENSG00000129534.14	MIS18BP1	5.57	2.94	0.737698
ENSG00000139926.16	FRMD6	5.72	3.47	0.588186
ENSG00000087301.9	TXNDC16	1.53	0.59	0.670111
ENSG00000180998.12	GPR137C	1.19	0.26	0.797507
ENSG00000197930.13	ERO1A	33.5	7.09	2.09238
ENSG00000100523.16	DDHD1	9.07	3.77	1.078
ENSG00000126775.9	ATG14	5.65	2.37	0.980606
ENSG00000053770.12	AP5M1	22.69	13.8	0.678681
ENSG00000100614.18	PPM1A	16.3	8.95	0.798004
ENSG00000250548.7	LINC01303	0.75	0.09	0.683027
ENSG00000258777.2	HIF1A-AS1	2.98	0.17	1.76626
ENSG00000258667.2	HIF1A-AS3	6.89	1.61	1.59598
ENSG00000126804.14	ZBTB1	16.96	6.73	1.21625
ENSG00000257365.8	FNTB	15.66	9.87	0.616036
ENSG00000006432.16	MAP3K9	2.98	1.34	0.76626
ENSG00000165861.14	ZFYVE1	5.96	3.29	0.69811
ENSG00000156030.14	MIDEAS	3.85	2.01	0.688221
ENSG00000183379.9	SYNDIG1L	1.7	0.05	1.36257
ENSG00000170345.10	FOS	47.6	20.01	1.20988
ENSG00000140044.13	JDP2	8.98	5.07	0.717343
ENSG00000119669.5	IRF2BPL	24.98	12.85	0.907515
ENSG00000071537.14	SEL1L	16.29	10.2	0.626439
ENSG00000053254.16	FOXN3	13.26	8.4	0.601241
ENSG00000140025.16	EFCAB11	3.86	1.88	0.754888
ENSG00000100784.12	RPS6KA5	1.62	0.37	0.935391
ENSG00000100605.17	ITPK1	13.95	7.36	0.838571
ENSG00000165943.5	MOAP1	35.17	18.49	0.89206
ENSG00000205476.9	CCDC85C	54.18	29.65	0.848258
ENSG00000270108.1	ENSG00000270108	1.08	0.27	0.711755
ENSG00000170779.11	CDCA4	13.55	5.46	1.17141
ENSG00000257341.5	ENSG00000257341	1.47	0.45	0.768458
ENSG00000277867.1	ENSG00000277867	1.17	0.38	0.653027
ENSG00000284783.2	ENSG00000284783	1.45	0	1.29278
ENSG00000169926.11	KLF13	25.6	14.01	0.825502
ENSG00000140199.13	SLC12A6	3.96	1.41	1.04131
ENSG00000175265.18	GOLGA8A	31.79	12.7	1.25908
ENSG00000198146.4	ZNF770	11.53	5.97	0.846156
ENSG00000276107.1	THBS1-IT1	14.76	3.31	1.87051
ENSG00000104081.14	BMF	11.8	5.68	0.938224
ENSG00000188277.10	C15orf62	0.89	0.08	0.807355
ENSG00000128965.13	CHAC1	6.64	1.65	1.52758
ENSG00000243708.11	PLA2G4B	2.41	1.21	0.625725
ENSG00000260035.1	ENSG00000260035	3.95	1.92	0.76146
ENSG00000047346.13	FAM214A	4.84	1.72	1.10236
ENSG00000128918.15	ALDH1A2	1.3	0.37	0.747458
ENSG00000157483.9	MYO1E	20.97	7.86	1.31016
ENSG00000069667.16	RORA	8.44	0.58	2.57886
ENSG00000241839.10	PLEKHO2	3.67	1.76	0.758754
ENSG00000090470.15	PDCD7	10.7	6.46	0.649261
ENSG00000138617.16	PARP16	3.38	1.43	0.849975
ENSG00000074603.19	DPP8	9.47	5.61	0.663539
ENSG00000166949.17	SMAD3	13.32	7.44	0.762717
ENSG00000033800.14	PIAS1	13.73	8.48	0.635798
ENSG00000259426.6	KIF23-AS1	1.45	0.54	0.669851
ENSG00000140332.18	TLE3	2.22	1.02	0.672705
ENSG00000166173.11	LARP6	10.12	5.71	0.728772
ENSG00000129028.9	THAP10	2.66	0.73	1.08107
ENSG00000179361.18	ARID3B	18.23	10.78	0.707019
ENSG00000179335.20	CLK3	38.97	19.28	0.97886
ENSG00000275645.1	ENSG00000275645	0.96	0.24	0.660514
ENSG00000169375.16	SIN3A	8.26	4.55	0.738524
ENSG00000288604.1	ENSG00000288604	1.82	0.87	0.592657
ENSG00000183496.6	MEX3B	3.69	1.69	0.801982
ENSG00000156232.7	WHAMM	3.03	1.52	0.677356
ENSG00000176700.21	SCAND2P	7.46	2.51	1.26919
ENSG00000254779.4	EGLN1P1	0.95	0.1	0.825971
ENSG00000197696.10	NMB	6.47	1.21	1.75706
ENSG00000073417.15	PDE8A	3.43	1.64	0.746769
ENSG00000229212.8	ENSG00000229212	1.16	0.13	0.934709
ENSG00000140511.12	HAPLN3	3.83	2.06	0.658492
ENSG00000185033.15	SEMA4B	8.26	3.94	0.906501
ENSG00000140443.15	IGF1R	11.86	7.33	0.626502
ENSG00000103269.14	RHBDL1	1.84	0.7	0.740356
ENSG00000005513.10	SOX8	1.95	0.79	0.720755
ENSG00000059145.19	UNKL	5.15	3.02	0.613391
ENSG00000103249.18	CLCN7	18.9	8.46	1.07286
ENSG00000162032.16	SPSB3	25.65	11.1	1.13913
ENSG00000207405.1	SNORA64	31.82	15.65	0.979053
ENSG00000273587.1	SNORA78	17.63	0	4.21956
ENSG00000167971.16	CASKIN1	2.45	1.04	0.758027
ENSG00000006194.10	ZNF263	15.89	9.33	0.709329
ENSG00000090447.12	TFAP4	3.76	1.47	0.946451
ENSG00000126603.9	GLIS2	2.53	1.24	0.656169
ENSG00000168140.5	VASN	9.91	6.09	0.621794
ENSG00000153443.13	UBALD1	7.92	3.8	0.894009
ENSG00000140623.14	SEPTIN12	0.76	0.13	0.639253
ENSG00000183793.14	NPIPA5	0.79	0.1	0.702456
ENSG00000167191.12	GPRC5B	6.29	2.61	1.01392
ENSG00000005187.12	ACSM3	1.23	0.45	0.620991
ENSG00000188215.10	DCUN1D3	6.9	4.18	0.608901
ENSG00000103365.15	GGA2	48.05	26.25	0.847997
ENSG00000122257.20	RBBP6	8.46	4.49	0.785034
ENSG00000275441.1	ENSG00000275441	1	0.08	0.888969
ENSG00000176476.9	SGF29	21.41	12.98	0.680778
ENSG00000168488.19	ATXN2L	15.98	9.19	0.736682
ENSG00000181625.17	SLX1B	8.89	4.9	0.745256
ENSG00000260280.5	SLX1B-SULT1A4	2.19	0.65	0.95109
ENSG00000213648.11	SULT1A4	0.67	0.08	0.628817
ENSG00000167371.21	PRRT2	0.84	0.18	0.640919
ENSG00000285043.3	ENSG00000285043	2.9	1.51	0.635787
ENSG00000090238.12	YPEL3	13.18	3.07	1.80076
ENSG00000213599.10	SLX1A-SULT1A3	6.57	1.99	1.34015
ENSG00000261052.6	SULT1A3	13.8	4.98	1.30738
ENSG00000156858.12	PRR14	5.59	2.24	1.02428
ENSG00000261487.1	ENSG00000261487	1.99	0.81	0.724156
ENSG00000166123.14	GPT2	19.01	8.29	1.10697
ENSG00000196470.12	SIAH1	9.47	5.84	0.614193
ENSG00000103449.13	SALL1	4.61	2.56	0.656124
ENSG00000288725.1	ENSG00000288725	0.72	0	0.782409
ENSG00000087250.9	MT3	1.77	0.74	0.670799
ENSG00000051108.15	HERPUD1	92.99	35.25	1.37453
ENSG00000125107.19	CNOT1	49.87	29.47	0.739426
ENSG00000166592.12	RRAD	73.53	35.48	1.03072
ENSG00000135722.9	FBXL8	1.68	0.51	0.827684
ENSG00000102878.18	HSF4	3.82	0.32	1.8685
ENSG00000140939.14	NOL3	10	4.12	1.10329
ENSG00000159720.13	ATP6V0D1	84.55	53.52	0.649982
ENSG00000168286.3	THAP11	23.25	14.9	0.608958
ENSG00000140839.13	CLEC18B	0.73	0.11	0.640212
ENSG00000261717.5	ENSG00000261717	1.75	0.55	0.827163
ENSG00000166848.7	TERF2IP	31.65	19.51	0.670755
ENSG00000178573.7	MAF	3.87	0.76	1.46835
ENSG00000261609.8	GAN	8.17	4.5	0.73749
ENSG00000288849.1	ENSG00000288849	10.74	5.76	0.796337
ENSG00000103160.12	HSDL1	22.68	10.85	0.998782
ENSG00000158792.16	SPATA2L	4.24	2.32	0.658384
ENSG00000267048.1	ENSG00000267048	0.91	0.1	0.796069
ENSG00000258839.4	MC1R	1.91	0.68	0.792558
ENSG00000167695.15	TLCD3A	17.7	5.8	1.45943
ENSG00000231784.8	DBIL5P	1.16	0.09	0.986703
ENSG00000167705.12	RILP	15.42	9.33	0.668614
ENSG00000108963.19	DPH1	14.09	8.85	0.615397
ENSG00000289388.1	ENSG00000289388	0.92	0	0.941106
ENSG00000007168.14	PAFAH1B1	90.93	59.21	0.610533
ENSG00000004660.15	CAMKK1	2.24	1.07	0.646363
ENSG00000188176.12	SMTNL2	57.49	21.29	1.39179
ENSG00000167842.16	MIS12	9.92	6.13	0.614999
ENSG00000161958.11	FGF11	17.84	5.51	1.53307
ENSG00000277985.1	SNORA67	85.33	10.07	2.96321
ENSG00000108947.5	EFNB3	7.8	4.25	0.745186
ENSG00000179094.16	PER1	12.69	3.89	1.48522
ENSG00000170425.4	ADORA2B	2.33	0.54	1.11259
ENSG00000108551.5	RASD1	8.9	2.67	1.43165
ENSG00000141034.10	GID4	3.95	1.59	0.934476
ENSG00000091542.9	ALKBH5	95.94	40.97	1.20773
ENSG00000176994.11	SMCR8	7.68	4.11	0.764372
ENSG00000262202.4	ENSG00000262202	21.57	12.98	0.691042
ENSG00000166484.20	MAPK7	8.81	5.05	0.697318
ENSG00000128482.16	RNF112	1.11	0.02	1.04867
ENSG00000109046.15	WSB1	171.74	45.73	1.88618
ENSG00000109083.14	IFT20	15.09	8.74	0.724171
ENSG00000109103.12	UNC119	23.23	14	0.691832
ENSG00000176927.16	EFCAB5	0.85	0.06	0.803461
ENSG00000267321.4	SNHG30	5.78	2.13	1.11512
ENSG00000273706.5	LHX1	1.22	0.41	0.654865
ENSG00000274487.3	NPEPPSP1	3.45	1.9	0.617752
ENSG00000273604.2	EPOP	4.7	1.55	1.16046
ENSG00000252699.1	SNORA21B	12.6	1.68	2.3433
ENSG00000108306.13	FBXL20	8.03	1.19	2.0438
ENSG00000131759.18	RARA	19.52	10.55	0.829138
ENSG00000171345.13	KRT19	277.56	103.9	1.40897
ENSG00000173812.11	EIF1	90.95	53.85	0.745358
ENSG00000141699.11	RETREG3	17.52	10.19	0.726874
ENSG00000068137.15	PLEKHH3	10.94	6.89	0.597706
ENSG00000108799.13	EZH1	6.07	3.03	0.81093
ENSG00000267681.1	ENSG00000267681	1.04	0.29	0.661198
ENSG00000188554.15	NBR1	19.17	11.22	0.722967
ENSG00000108852.16	MPP2	6.9	2.62	1.12586
ENSG00000259207.9	ITGB3	2.31	0.47	1.17102
ENSG00000136504.13	KAT7	16.42	8.76	0.835792
ENSG00000006283.18	CACNA1G	1.64	0.65	0.678072
ENSG00000229980.5	TOB1-AS1	2.43	0.46	1.23224
ENSG00000011258.16	MBTD1	4.88	2.12	0.91427
ENSG00000183691.6	NOG	8.37	4.65	0.729798
ENSG00000266086.3	ENSG00000266086	6.57	3.68	0.693785
ENSG00000175155.11	YPEL2	19.24	9.75	0.912873
ENSG00000108406.10	DHX40	21.52	9.76	1.06553
ENSG00000062716.13	VMP1	58.2	36.08	0.674956
ENSG00000062725.10	APPBP2	13.1	6.84	0.84677
ENSG00000170836.13	PPM1D	8.8	4.21	0.911498
ENSG00000267280.6	TBX2-AS1	10.52	2.84	1.58496
ENSG00000198909.8	MAP3K3	14.06	8.31	0.693869
ENSG00000277887.1	SNORA50C	47.95	25.77	0.870692
ENSG00000198265.12	HELZ	8.07	4.21	0.799819
ENSG00000285877.1	ENSG00000285877	2.48	0.06	1.71502
ENSG00000266473.1	HELZ-AS1	0.7	0	0.765535
ENSG00000154217.16	PITPNC1	2.25	1.05	0.664816
ENSG00000170412.18	GPRC5C	76.37	24.98	1.57437
ENSG00000167851.15	CD300A	0.65	0.09	0.598138
ENSG00000141576.16	RNF157	2.36	1.04	0.719892
ENSG00000185262.9	UBALD2	11.21	3.25	1.52253
ENSG00000129646.16	QRICH2	2.22	1.09	0.623558
ENSG00000175931.13	UBE2O	19.31	11.9	0.654819
ENSG00000161544.10	CYGB	2.17	0.22	1.3776
ENSG00000070495.15	JMJD6	49.31	22.17	1.11859
ENSG00000274051.1	ENSG00000274051	1.56	0	1.35614
ENSG00000092931.12	MFSD11	15.69	9.21	0.709001
ENSG00000078687.17	TNRC6C	4.12	1.98	0.780831
ENSG00000173918.15	C1QTNF1	2.2	0.73	0.8873
ENSG00000141570.11	CBX8	4.19	2.32	0.644551
ENSG00000173818.17	ENDOV	7.92	3.88	0.870163
ENSG00000280351.2	ENSG00000280351	0.66	0.1	0.59368
ENSG00000175866.16	BAIAP2	15.17	8.86	0.71366
ENSG00000167302.11	TEPSIN	7.49	4.48	0.631589
ENSG00000197063.11	MAFG	13.06	7.77	0.680948
ENSG00000141526.18	SLC16A3	82.04	38.18	1.08369
ENSG00000275888.1	ENSG00000275888	0.58	0.04	0.603341
ENSG00000280407.3	ENSG00000280407	0.52	0	0.604071
ENSG00000141562.19	NARF	43.22	16.94	1.30152
ENSG00000141580.16	WDR45B	65.33	33.15	0.957776
ENSG00000141542.11	RAB40B	5.81	1.25	1.59773
ENSG00000080986.13	NDC80	8.59	5.03	0.669373
ENSG00000101577.10	LPIN2	6.4	3.23	0.806868
ENSG00000206432.4	TMEM200C	7.71	3.41	0.981894
ENSG00000101680.16	LAMA1	30.19	19.33	0.617473
ENSG00000101745.17	ANKRD12	9.16	4.65	0.846578
ENSG00000267143.1	ENSG00000267143	1.57	0	1.36177
ENSG00000255112.3	CHMP1B	17.52	7.31	1.15616
ENSG00000177150.13	FAM210A	19.61	11.05	0.774311
ENSG00000101654.18	RNMT	22.4	9.24	1.19229
ENSG00000141446.11	ESCO1	5.35	3.09	0.634656
ENSG00000101782.15	RIOK3	27.32	15.43	0.785489
ENSG00000198795.11	ZNF521	9.43	4.93	0.814635
ENSG00000141380.14	SS18	43.11	20.85	1.01347
ENSG00000188985.6	DHFRP1	0.68	0	0.748461
ENSG00000274578.1	ENSG00000274578	0.95	0.27	0.618646
ENSG00000288917.1	ENSG00000288917	1.21	0.43	0.628031
ENSG00000078142.14	PIK3C3	28.59	18.54	0.598679
ENSG00000141622.14	RNF165	2.4	0.47	1.20972
ENSG00000175387.16	SMAD2	51.11	33.09	0.612212
ENSG00000177576.12	C18orf32	2.7	1.34	0.661017
ENSG00000141646.15	SMAD4	26.42	15.58	0.725785
ENSG00000134046.12	MBD2	16	9.9	0.641207
ENSG00000267057.6	LINC01905	3.82	2.11	0.632119
ENSG00000049759.20	NEDD4L	27.11	9.47	1.42482
ENSG00000141682.12	PMAIP1	1.85	0.69	0.753939
ENSG00000119537.18	KDSR	9.34	4.32	0.958738
ENSG00000170677.6	SOCS6	15.27	9.82	0.588514
ENSG00000101493.11	ZNF516	12.05	5.29	1.05292
ENSG00000266256.3	LINC00683	5.14	0.27	2.27341
ENSG00000060069.18	CTDP1	15.89	7.35	1.01632
ENSG00000282416.1	ENSG00000282416	0.84	0.15	0.678072
ENSG00000070423.18	RNF126	30.84	17.02	0.821241
ENSG00000116014.10	KISS1R	1.21	0.37	0.68987
ENSG00000064687.13	ABCA7	15.14	7.63	0.903208
ENSG00000180448.11	ARHGAP45	31.08	10.49	1.4813
ENSG00000118046.17	STK11	27.83	17.93	0.606896
ENSG00000267317.2	ENSG00000267317	3.02	1.11	0.929953
ENSG00000129911.9	KLF16	5.72	2.37	0.995713
ENSG00000261526.2	ENSG00000261526	1.23	0.42	0.651153
ENSG00000213638.6	ADAT3	2.57	1.09	0.772421
ENSG00000099875.16	MKNK2	30.4	18.75	0.668912
ENSG00000104885.19	DOT1L	17.06	8.59	0.913195
ENSG00000099860.9	GADD45B	44.58	28.6	0.622804
ENSG00000186300.12	ZNF555	4.15	2.28	0.650877
ENSG00000105229.7	PIAS4	16.96	10.61	0.629419
ENSG00000127663.15	KDM4B	24.65	11.87	0.994947
ENSG00000160633.13	SAFB	31.57	20.59	0.59318
ENSG00000171119.3	NRTN	4.07	1.49	1.02584
ENSG00000087903.13	RFX2	2.55	0.68	1.07936
ENSG00000267415.1	ENSG00000267415	2.04	0	1.60407
ENSG00000130382.9	MLLT1	25.32	12.29	0.985818
ENSG00000125657.5	TNFSF9	0.9	0.23	0.627341
ENSG00000125733.18	TRIP10	42.66	27.8	0.600243
ENSG00000171105.14	INSR	13.14	6.96	0.828942
ENSG00000032444.17	PNPLA6	25.65	16.48	0.60843
ENSG00000076984.18	MAP2K7	6.49	3.53	0.725455
ENSG00000167772.12	ANGPTL4	20.67	1.66	3.0262
ENSG00000130803.15	ZNF317	16.18	9.35	0.731099
ENSG00000130810.20	PPAN	28.86	18.26	0.632606
ENSG00000244165.2	P2RY11	11.38	1.41	2.36091
ENSG00000129355.7	CDKN2D	6.61	2.14	1.27713
ENSG00000197256.11	KANK2	27.6	14	0.931053
ENSG00000187266.14	EPOR	8.65	2.23	1.57899
ENSG00000161914.10	ZNF653	7.75	2.42	1.35529
ENSG00000219665.8	ZNF433-AS1	4.81	2.84	0.597432
ENSG00000196646.12	ZNF136	2.8	1.25	0.756074
ENSG00000196466.10	ZNF799	1.54	0.67	0.60498
ENSG00000269755.1	ENSG00000269755	0.91	0.12	0.770074
ENSG00000173875.14	ZNF791	4.08	2.36	0.596367
ENSG00000171223.6	JUNB	40.06	14.61	1.39526
ENSG00000161860.8	SYCE2	0.94	0.23	0.657398
ENSG00000160888.7	IER2	30.3	11.32	1.34516
ENSG00000132017.11	DCAF15	16.3	10.27	0.618285
ENSG00000132005.9	RFX1	2.51	1.31	0.603578
ENSG00000141854.10	MISP3	2.19	0.74	0.874469
ENSG00000141858.12	SAMD1	45.51	26.99	0.732629
ENSG00000105127.10	AKAP8	11.09	5.88	0.813334
ENSG00000011243.19	AKAP8L	50.33	24.87	0.988522
ENSG00000127528.6	KLF2	4.5	2.43	0.681223
ENSG00000105642.16	KCNN1	5.59	1.11	1.64304
ENSG00000105643.11	ARRDC2	3.88	0.84	1.40718
ENSG00000105649.10	RAB3A	4.39	1.63	1.03522
ENSG00000130522.6	JUND	46.59	22.71	1.00516
ENSG00000130517.14	PGPEP1	10.81	5.07	0.960241
ENSG00000130513.7	GDF15	49.54	20.07	1.26224
ENSG00000105656.13	ELL	6	3	0.807355
ENSG00000268193.5	ENSG00000268193	0.76	0	0.815575
ENSG00000064489.23	BORCS8-MEF2B	1.2	0.21	0.862496
ENSG00000129933.21	MAU2	14	7.04	0.899695
ENSG00000224864.4	ENSG00000224864	0.71	0	0.773996
ENSG00000268357.1	VN1R81P	1	0.13	0.823677
ENSG00000240231.1	RPS27P29	0.52	0	0.604071
ENSG00000131941.8	RHPN2	9.67	5.42	0.732915
ENSG00000166398.14	GARRE1	7.61	4.59	0.623165
ENSG00000197841.15	ZNF181	9.37	5.25	0.730488
ENSG00000105711.14	SCN1B	1.93	0.63	0.846029
ENSG00000205786.8	LINC01531	0.84	0.13	0.703383
ENSG00000226510.2	UPK1A-AS1	1.04	0.06	0.944505
ENSG00000167604.15	NFKBID	1.79	0.47	0.924449
ENSG00000161277.11	THAP8	5.47	2.3	0.9713
ENSG00000186017.16	ZNF566	2.38	1.19	0.626092
ENSG00000186020.13	ZNF529	5.3	2.2	0.97728
ENSG00000197050.11	ZNF420	3.55	1.99	0.605721
ENSG00000262484.2	CCER2	0.94	0.07	0.858446
ENSG00000276445.1	ENSG00000276445	1.23	0.1	1.01954
ENSG00000105204.14	DYRK1B	11.42	3.99	1.31555
ENSG00000105227.16	PRX	1.34	0.42	0.720618
ENSG00000197019.5	SERTAD1	15.72	5.58	1.34542
ENSG00000167565.13	SERTAD3	36.02	23.66	0.586132
ENSG00000142046.15	TMEM91	2	0.94	0.628906
ENSG00000248098.12	BCKDHA	38.74	19.64	0.945149
ENSG00000289115.1	ENSG00000289115	0.6	0	0.678072
ENSG00000105722.10	ERF	26.35	12.55	1.01325
ENSG00000079432.9	CIC	12.76	8.1	0.596542
ENSG00000269374.1	ENSG00000269374	11.92	6.43	0.798172
ENSG00000159885.14	ZNF222	5.15	2.9	0.657112
ENSG00000178386.13	ZNF223	3.41	1.3	0.939145
ENSG00000159917.17	ZNF235	3.1	1.72	0.592017
ENSG00000266903.2	CEACAM16-AS1	7.8	1.61	1.75345
ENSG00000186567.14	CEACAM19	1.4	0.54	0.640104
ENSG00000104856.14	RELB	4.85	1.92	1.00247
ENSG00000104866.11	PPP1R37	18.55	11.9	0.599798
ENSG00000125740.14	FOSB	8.8	3.04	1.27843
ENSG00000177045.11	SIX5	11.61	7.06	0.645717
ENSG00000170604.5	IRF2BP1	11.37	7.05	0.619785
ENSG00000197380.11	DACT3	25.63	13.11	0.916334
ENSG00000105327.18	BBC3	8.2	2.75	1.29474
ENSG00000178150.10	ZNF114	8.11	1.18	2.06312
ENSG00000105443.16	CYTH2	44.19	24.25	0.83972
ENSG00000105516.11	DBP	10.03	5.29	0.810301
ENSG00000087074.8	PPP1R15A	88.93	46.21	0.92971
ENSG00000177380.14	PPFIA3	8.04	3.53	0.996812
ENSG00000142552.8	RCN3	1.8	0.65	0.762961
ENSG00000104973.19	MED25	9.51	5.86	0.615482
ENSG00000104946.14	TBC1D17	11.32	5.4	0.944858
ENSG00000131408.15	NR1H2	16.26	9.35	0.737802
ENSG00000105497.8	ZNF175	2.51	1.25	0.641546
ENSG00000256683.7	ZNF350	1.2	0.35	0.704544
ENSG00000256087.7	ZNF432	3.99	1.68	0.896807
ENSG00000170949.18	ZNF160	20.59	7.19	1.39843
ENSG00000241434.1	ENSG00000241434	3.5	0	2.16993
ENSG00000170892.13	TSEN34	27.73	15.79	0.774956
ENSG00000204577.12	LILRB3	0.62	0.01	0.681639
ENSG00000133247.14	KMT5C	8.16	3.88	0.908466
ENSG00000095752.7	IL11	2.47	1.15	0.690599
ENSG00000197016.12	ZNF470	4.04	1.45	1.04064
ENSG00000083844.10	ZNF264	9.33	5.75	0.613881
ENSG00000188785.12	ZNF548	6.15	3.31	0.730255
ENSG00000269533.5	ENSG00000269533	1.03	0.12	0.857981
ENSG00000269026.2	ENSG00000269026	1	0	1
ENSG00000099326.9	MZF1	3.87	2.02	0.689373
ENSG00000177732.9	SOX12	10.19	5.11	0.872966
ENSG00000101255.12	TRIB3	6.57	2.4	1.15476
ENSG00000125875.15	TBC1D20	12.54	7.2	0.723532
ENSG00000125895.6	TMEM74B	5.58	1.96	1.15249
ENSG00000234684.8	SDCBP2-AS1	2.06	0.72	0.831123
ENSG00000125834.13	STK35	6.81	3.63	0.75431
ENSG00000088812.18	ATRN	7.16	4.41	0.592941
ENSG00000229539.1	PANK2-AS1	1.49	0.51	0.721597
ENSG00000101236.17	RNF24	3.37	1.14	1.03002
ENSG00000088826.18	SMOX	13.16	4.98	1.2436
ENSG00000171867.18	PRNP	46.08	22.65	0.993274
ENSG00000125845.7	BMP2	21.88	12.34	0.778328
ENSG00000101384.12	JAG1	34.4	21.71	0.640422
ENSG00000088340.17	FER1L4	4.7	0.85	1.62344
ENSG00000131051.24	RBM39	95.12	61.09	0.630476
ENSG00000149646.12	CNBD2	2.58	1.32	0.625835
ENSG00000232907.9	DLGAP4-AS1	0.83	0.14	0.68281
ENSG00000118707.11	TGIF2	32.95	12.58	1.32193
ENSG00000259399.1	TGIF2-RAB5IF	8.66	2.74	1.36898
ENSG00000261431.1	DHX35-DT	0.68	0	0.748461
ENSG00000132823.11	OSER1	16.96	8.09	0.982435
ENSG00000223891.7	OSER1-DT	4.17	1.86	0.854149
ENSG00000132824.14	SERINC3	19.7	12.51	0.615603
ENSG00000149634.5	SPATA25	3.85	1.51	0.950297
ENSG00000172216.6	CEBPB	7.49	2.81	1.15597
ENSG00000124171.9	PARD6B	11.51	6.42	0.753591
ENSG00000230043.1	TMSB4XP6	23.8	8.23	1.42594
ENSG00000087586.18	AURKA	39.89	24.3	0.692611
ENSG00000218018.4	RBM38-AS1	1.18	0.22	0.837447
ENSG00000254995.4	STX16-NPEPL1	5.54	3.11	0.670152
ENSG00000087495.17	PHACTR3	2.5	0.91	0.873782
ENSG00000130703.17	OSBPL2	22.6	11.6	0.905363
ENSG00000273047.1	ENSG00000273047	4.36	0.8	1.57424
ENSG00000277991.4	ENSG00000277991	5.41	1.28	1.49129
ENSG00000275708.1	MIR3648-1	1.6	0.33	0.967085
ENSG00000280800.1	ENSG00000280800	2089.02	34.64	5.87388
ENSG00000281383.1	ENSG00000281383	6.09	0	2.82579
ENSG00000280614.1	ENSG00000280614	2154.35	17.58	6.85803
ENSG00000281181.1	ENSG00000281181	2053.96	17.58	6.78922
ENSG00000278189.1	RNA5-8SN1	922.25	166.79	2.46006
ENSG00000264462.1	MIR3648-2	1.6	0.33	0.967085
ENSG00000224905.8	ENSG00000224905	0.67	0.09	0.61552
ENSG00000154642.11	C21orf91	5.54	3	0.709291
ENSG00000154734.16	ADAMTS1	20.97	11.11	0.859336
ENSG00000156265.16	MAP3K7CL	1.07	0.38	0.584963
ENSG00000156273.16	BACH1	16.16	9.35	0.729419
ENSG00000174680.10	GRIK1-AS1	0.58	0.03	0.61728
ENSG00000238390.1	ENSG00000238390	1.73	0	1.4489
ENSG00000242220.9	TCP10L	1.09	0.27	0.718674
ENSG00000243927.6	MRPS6	133.54	48.09	1.45453
ENSG00000198743.7	SLC5A3	9.8	3.12	1.39032
ENSG00000157538.14	VPS26C	28.4	16.43	0.754244
ENSG00000157557.13	ETS2	20.84	9.56	1.04836
ENSG00000160179.19	ABCG1	3.41	0.55	1.50851
ENSG00000160201.12	U2AF1	16.24	9.39	0.730564
ENSG00000184441.4	ENSG00000184441	2.15	0.23	1.35669
ENSG00000160299.17	PCNT	10.18	5.5	0.782409
ENSG00000099954.19	CECR2	3.85	2	0.693022
ENSG00000093100.13	ENSG00000093100	3.24	1.41	0.815031
ENSG00000203618.6	GP1BB	5.35	2.83	0.729412
ENSG00000099942.13	CRKL	30.15	19.11	0.631319
ENSG00000100027.17	YPEL1	7.11	2.69	1.13608
ENSG00000251357.4	ENSG00000251357	0.78	0.09	0.707549
ENSG00000128271.22	ADORA2A	9.4	3.87	1.09459
ENSG00000284128.1	ENSG00000284128	1.31	0.52	0.603822
ENSG00000100058.13	CRYBB2P1	11.61	6.97	0.661917
ENSG00000235954.8	TTC28-AS1	6.8	4.14	0.601706
ENSG00000100330.16	MTMR3	8.43	5.12	0.623726
ENSG00000099995.19	SF3A1	22.77	12.79	0.785519
ENSG00000100003.18	SEC14L2	1.67	0.5	0.831877
ENSG00000242114.6	MTFP1	77.24	28.77	1.39405
ENSG00000100100.13	PIK3IP1	1.89	0.25	1.20914
ENSG00000241360.2	PDXP	44.25	16.17	1.39803
ENSG00000185022.12	MAFF	19.51	3.77	2.10427
ENSG00000283900.1	TPTEP2-CSNK1E	1.66	0.57	0.760662
ENSG00000273096.1	ENSG00000273096	1.49	0	1.31615
ENSG00000272669.1	ENSG00000272669	1.27	0.44	0.656623
ENSG00000100307.13	CBX7	1.77	0.78	0.638009
ENSG00000128272.18	ATF4	271.84	162.73	0.736736
ENSG00000100354.21	TNRC6B	8.26	3.24	1.12695
ENSG00000284431.1	ENSG00000284431	0.7	0	0.765535
ENSG00000167074.15	TEF	3.88	1.56	0.930737
ENSG00000202058.1	RN7SKP80	0.8	0.17	0.621488
ENSG00000100290.3	BIK	5.36	3.04	0.654671
ENSG00000093000.19	NUP50	12.68	8.11	0.586545
ENSG00000260708.1	TBC1D22A-DT	4.39	1.96	0.864688
ENSG00000198355.5	PIM3	24.38	14.46	0.715152
ENSG00000073150.14	PANX2	0.98	0.28	0.629357
ENSG00000288871.1	ENSG00000288871	1.22	0.17	0.924051
ENSG00000272821.1	ENSG00000272821	0.76	0	0.815575
ENSG00000254413.8	CHKB-CPT1B	3.16	1.27	0.873891
ENSG00000123595.8	RAB9A	32.94	20.97	0.627452
ENSG00000169239.13	CA5B	2.44	0.72	1
ENSG00000130066.17	SAT1	45.18	22.25	0.990037
ENSG00000174010.10	KLHL15	6.25	3.67	0.634558
ENSG00000102096.9	PIM2	8.22	4.05	0.868483
ENSG00000068308.15	OTUD5	26.11	15.09	0.752661
ENSG00000147144.13	CCDC120	1.8	0.75	0.678072
ENSG00000012211.13	PRICKLE3	2.65	0.76	1.05232
ENSG00000184205.14	TSPYL2	8.34	2.84	1.28232
ENSG00000083750.13	RRAGB	11.38	7.08	0.615584
ENSG00000288661.1	ENSG00000288661	3.46	0	2.15704
ENSG00000090776.6	EFNB1	24.3	10.5	1.1375
ENSG00000184481.17	FOXO4	9.66	2.4	1.6486
ENSG00000147133.17	TAF1	7.12	4.26	0.626417
ENSG00000147174.12	GCNA	1.24	0.3	0.784987
ENSG00000274430.1	ENSG00000274430	22.83	7.32	1.51812
ENSG00000102144.15	PGK1	496.32	260.17	0.929185
ENSG00000204072.3	ARMCX7P	14.85	9.04	0.658724
ENSG00000261101.2	ENSG00000261101	1.6	0.5	0.793549
ENSG00000179363.7	TMEM31	1.09	0.26	0.730079
ENSG00000157502.13	PWWP3B	18.32	8.36	1.04551
ENSG00000157514.18	TSC22D3	57.53	35.97	0.662821
ENSG00000271907.1	SNORA35B	23.21	12.82	0.808845
ENSG00000125352.6	RNF113A	29.21	15.32	0.888385
ENSG00000233382.8	NKAPP1	1.86	0.69	0.758992
ENSG00000158290.19	CUL4B	22.19	11.78	0.859615
ENSG00000171388.12	APLN	1.91	0.32	1.14048
ENSG00000134594.5	RAB33A	7.4	2.35	1.32623
ENSG00000101928.13	MOSPD1	38.31	18.2	1.03379
ENSG00000147274.14	RBMX	234.74	104.66	1.15777
ENSG00000234062.9	ENSG00000234062	1.78	0.31	1.08552
ENSG00000197620.11	EOLA1	27.44	13.93	0.929707
ENSG00000102032.13	RENBP	4.72	2.55	0.688196
ENSG00000288258.1	ENSG00000288258	3.61	1.45	0.911985
ENSG00000274917.1	RNA5-8SN5	922.25	166.79	2.46006
